# Supplementary material for: The effect of cold acclimation, deacclimation and reacclimation on metabolite profiles and freezing tolerance in winter wheat
Source: Front Plant Sci. 2022 Aug 15;13:959118. doi: 10.3389/fpls.2022.959118 (PMC9421140; doi:10.3389/fpls.2022.959118)
Supplement: Supplementary file 2 [file Data_Sheet_2.XLSX]

## Sheet: Sheet 1
condition	sampling	tissue	group	genotype	full_genotype	chl_a	chl_b	chl_ab_ratio	total_chl	cwc	amino_acids	citrate	f6p	fructose	g1p	g6p	glucose	malate	polyphenols	proline	proteins	starch	sucrose	tac	gla
0_2C_Fer	0	crown	2C	Fer	KWS Ferrum	NA	NA	NA	NA	35.86148234	17.35666667	1.02	216.96	0.92	73.38333333	1264.106667	3.73	5.133333333	5.5	0.203333333	13.38	1.446666667	7.495	8.993	10.48
0_2C_Han	0	crown	2C	Han	Hanswin	NA	NA	NA	NA	37.05593349	16.03666667	1.27	217.4466667	1.25	58.19	1325.136667	3.693333333	4.196666667	9.933333333	0.093333333	14.91333333	1.32	10.24	9.699666667	10.1105
0_2C_Lak	0	crown	2C	Lak	Lakaja DS	NA	NA	NA	NA	49.42332684	24.80666667	1.393333333	339.0433333	2.116666667	100.7333333	1726.79	5.83	8.61	8.803333333	0.136666667	19.64333333	2.456666667	7.053333333	8.486666667	9.05875
0_2C_Mag	0	crown	2C	Mag	SW Magnifik	NA	NA	NA	NA	38.62785547	13.77	0.796666667	188.6933333	0.943333333	57.93	1153.45	3.09	5.863333333	8.093333333	0.183333333	15.34333333	1.373333333	9.29	8.878333333	10.794
0_2C_Nor	0	crown	2C	Nor	Nordkap	NA	NA	NA	NA	49.59780166	17.69333333	1.366666667	147.96	1.513333333	74.99333333	1092.706667	4.416666667	7.85	10.34	0.18	15.43333333	1.35	3.55	9.907666667	8.905666667
0_2C_Sed	0	crown	2C	Sed	Sedula DS	NA	NA	NA	NA	50.22021358	20.68666667	1.23	221.99	1.726666667	72.36333333	1062.586667	5.35	5.593333333	8.943333333	0.143333333	17.86666667	1.53	5.663333333	9.462333333	8.044916667
0_10C_Fer	0	crown	10C	Fer	KWS Ferrum	NA	NA	NA	NA	35.86148234	17.35666667	1.02	216.96	0.92	73.38333333	1264.106667	3.73	5.133333333	5.5	0.203333333	13.38	1.446666667	7.495	8.993	10.24366667
0_10C_Han	0	crown	10C	Han	Hanswin	NA	NA	NA	NA	37.05593349	16.03666667	1.27	217.4466667	1.25	58.19	1325.136667	3.693333333	4.196666667	9.933333333	0.093333333	14.91333333	1.32	10.24	9.699666667	11.80733333
0_10C_Lak	0	crown	10C	Lak	Lakaja DS	NA	NA	NA	NA	49.42332684	24.80666667	1.393333333	339.0433333	2.116666667	100.7333333	1726.79	5.83	8.61	8.803333333	0.136666667	19.64333333	2.456666667	7.053333333	8.486666667	9.83
0_10C_Mag	0	crown	10C	Mag	SW Magnifik	NA	NA	NA	NA	38.62785547	13.77	0.796666667	188.6933333	0.943333333	57.93	1153.45	3.09	5.863333333	8.093333333	0.183333333	15.34333333	1.373333333	9.29	8.878333333	11.14325
0_10C_Nor	0	crown	10C	Nor	Nordkap	NA	NA	NA	NA	49.59780166	17.69333333	1.366666667	147.96	1.513333333	74.99333333	1092.706667	4.416666667	7.85	10.34	0.18	15.43333333	1.35	3.55	9.907666667	8.989583333
0_10C_Sed	0	crown	10C	Sed	Sedula DS	NA	NA	NA	NA	50.22021358	20.68666667	1.23	221.99	1.726666667	72.36333333	1062.586667	5.35	5.593333333	8.943333333	0.143333333	17.86666667	1.53	5.663333333	9.462333333	7.474583333
1_2C_Fer	1	crown	2C	Fer	KWS Ferrum	NA	NA	NA	NA	61.83402909	58.70333333	2.426666667	342.68	13.38666667	160.0266667	2008.386667	26.5	15.15666667	12.46666667	11.39	16.12666667	2.663333333	25.99666667	10.841	11.58083333
1_2C_Han	1	crown	2C	Han	Hanswin	NA	NA	NA	NA	47.59157872	58.80666667	2.743333333	415.96	12.54666667	174.6633333	2355.296667	25.47333333	15.74666667	10.47333333	11.15333333	16.20333333	2.866666667	36.36	11.521	11.47908333
1_2C_Lak	1	crown	2C	Lak	Lakaja DS	NA	NA	NA	NA	57.37321212	65.6	2.51	375.9966667	12.84	182.0466667	2347.35	21.89	12.72666667	13.05666667	12.41	19.14333333	2.49	66.44	10.52533333	8.806083333
1_2C_Mag	1	crown	2C	Mag	SW Magnifik	NA	NA	NA	NA	72.19836379	32.95333333	2.39	472.2233333	16.05666667	183.1166667	2673.66	32.54666667	11.75666667	12.75666667	8.386666667	16.56333333	1.933333333	29.22	9.287666667	11.58991667
1_2C_Nor	1	crown	2C	Nor	Nordkap	NA	NA	NA	NA	54.70349986	63.49	4.176666667	444.09	15.98666667	187.9833333	2488.576667	24.75666667	16.12	14.68333333	11.87333333	16.8	3.236666667	49.14666667	10.99033333	10.19175
1_2C_Sed	1	crown	2C	Sed	Sedula DS	NA	NA	NA	NA	39.42498525	62.895	2.065	478.98	13.635	185.435	2328.165	30.135	14.63	16.15	13.815	18.885	2.895	46.435	12.1105	8.514666667
1_10C_Fer	1	crown	10C	Fer	KWS Ferrum	NA	NA	NA	NA	71.14254546	17.52666667	5.223333333	348.9166667	2.976666667	95.77666667	1908.146667	10.64666667	15.96666667	15.32666667	1.193333333	17.03333333	4.793333333	65.18666667	13.00466667	16.18733333
1_10C_Han	1	crown	10C	Han	Hanswin	NA	NA	NA	NA	55.58012558	26.54666667	5.77	263.3166667	2.213333333	118.2033333	1987.593333	5.51	13.26666667	7.02	1.553333333	21.02333333	5.196666667	75.51333333	10.36166667	17.56241667
1_10C_Lak	1	crown	10C	Lak	Lakaja DS	NA	NA	NA	NA	61.71928354	22.86	6.163333333	245.6633333	3.96	139.44	1999.15	9.773333333	16.42	11.31333333	3.31	21.47666667	4.826666667	113.9233333	12.566	13.50358333
1_10C_Mag	1	crown	10C	Mag	SW Magnifik	NA	NA	NA	NA	71.89369367	23.3	3.1	342.2733333	5.66	160.1466667	2148.133333	11.78	14.71	9.446666667	2.643333333	18.81333333	3.476666667	55.90666667	11.918	17.7725
1_10C_Nor	1	crown	10C	Nor	Nordkap	NA	NA	NA	NA	61.96324414	20.12666667	5.336666667	214.2666667	3.006666667	128.1066667	1694.44	9.153333333	12.86666667	10.51333333	1.443333333	18.58666667	4.09	68.26333333	11.52366667	13.92983333
1_10C_Sed	1	crown	10C	Sed	Sedula DS	NA	NA	NA	NA	40.04807909	19.47	6.116666667	285.6233333	5.603333333	127.62	1612.006667	14.26666667	14.43	11.62666667	1.416666667	15.70666667	4.376666667	70.28666667	10.92466667	11.04658333
2_2C_Fer	2	crown	2C	Fer	KWS Ferrum	NA	NA	NA	NA	25.06529908	79	5.993333333	307.9966667	3.77	126.44	2007.9	15.84333333	14.65333333	8.24	12.85	17.71	2.826666667	120.22	14.13966667	12.80308333
2_2C_Han	2	crown	2C	Han	Hanswin	NA	NA	NA	NA	43.03584188	63.81	5.563333333	318.3866667	3.493333333	151.9366667	2076.01	15.23333333	15.69666667	8.44	13.88666667	18.77	4.07	134.2933333	10.87266667	13.0275
2_2C_Lak	2	crown	2C	Lak	Lakaja DS	NA	NA	NA	NA	70.65649937	69.25	4.866666667	343.5666667	5.466666667	148.8	1877.853333	14.65666667	18.21666667	11.41333333	14.56666667	19.27333333	3.183333333	129.57	11.76466667	10.05216667
2_2C_Mag	2	crown	2C	Mag	SW Magnifik	NA	NA	NA	NA	26.76418067	68.00666667	4.64	402.9666667	9.133333333	178.2033333	2079.406667	21.77333333	17.43	8.03	16.72666667	21.29333333	3.023333333	120.8333333	9.640666667	12.48175
2_2C_Nor	2	crown	2C	Nor	Nordkap	NA	NA	NA	NA	39.17891342	73.10333333	6.726666667	373.2	6.39	171.1466667	2749.07	23.53666667	18.10333333	10.76666667	18.03	21.86333333	3.14	123.6433333	11.357	11.38958333
2_2C_Sed	2	crown	2C	Sed	Sedula DS	NA	NA	NA	NA	45.6659681	66.08666667	3.74	327.4333333	7.256666667	146.97	2043.666667	23.3	15.11	11.21666667	15.56	17.69	3.303333333	124.26	11.363	9.5695
2_10C_Fer	2	crown	10C	Fer	KWS Ferrum	NA	NA	NA	NA	57.51118236	11.69666667	4.62	261.4566667	4.12	109.0766667	1368.356667	9.63	18.16666667	7.74	0.576666667	11.12	6.396666667	159.2233333	13.04233333	25.73825
2_10C_Han	2	crown	10C	Han	Hanswin	NA	NA	NA	NA	61.44010062	16.38	4.376666667	268.0966667	4.293333333	114.0066667	1224.493333	9.866666667	19.43333333	12.17	0.813333333	15.72333333	8.316666667	178.4533333	11.95766667	30.08525
2_10C_Lak	2	crown	10C	Lak	Lakaja DS	NA	NA	NA	NA	66.44188329	15.82666667	6.256666667	253.17	4.01	106.08	1439.78	9.2	16.92333333	6.946666667	0.92	15.62666667	4.533333333	166.1966667	10.64	23.35308333
2_10C_Mag	2	crown	10C	Mag	SW Magnifik	NA	NA	NA	NA	24.70659331	7.786666667	4.6	304.5433333	5.866666667	108.28	1597.89	11.01	19.57666667	11.59333333	0.613333333	10.63666667	5.16	148.6966667	9.142	31.01608333
2_10C_Nor	2	crown	10C	Nor	Nordkap	NA	NA	NA	NA	31.71077152	15.55333333	5.24	268.7133333	5.87	117.5566667	1384.05	13.37	15.14333333	9.11	0.706666667	14.5	6.233333333	147.2066667	10.289	23.96066667
2_10C_Sed	2	crown	10C	Sed	Sedula DS	NA	NA	NA	NA	26.66164046	13.94666667	4.56	301.3333333	5.016666667	114.8833333	1451.203333	10.44666667	20.20666667	13.00333333	0.693333333	16.66	6.16	130.0366667	10.09533333	18.43975
3_2C_Fer	3	crown	2C	Fer	KWS Ferrum	NA	NA	NA	NA	44.5597392	85.75333333	5.35	354.7866667	3.74	139.86	1663.523333	13.58666667	17.77666667	8.74	15.77	18.78333333	2.773333333	148.99	12.34433333	14.65675
3_2C_Han	3	crown	2C	Han	Hanswin	NA	NA	NA	NA	64.28400383	35.32	5.086666667	321.45	5.446666667	147.21	1633.54	18.21333333	23.61666667	10.07666667	8.706666667	13.01	2.556666667	215.14	12.629	14.35466667
3_2C_Lak	3	crown	2C	Lak	Lakaja DS	NA	NA	NA	NA	23.04652588	44.68666667	5.486666667	309.2733333	4.036666667	141.46	1762.493333	13.72	18.10666667	8.353333333	17.48	22.54	2.746666667	148.5133333	9.402333333	10.8175
3_2C_Mag	3	crown	2C	Mag	SW Magnifik	NA	NA	NA	NA	48.36041327	68.02333333	4.223333333	371.2133333	6.306666667	153.68	1814.44	21.97666667	15.43	6.056666667	14.82	20.38	2.623333333	123.89	8.977	13.7055
3_2C_Nor	3	crown	2C	Nor	Nordkap	NA	NA	NA	NA	51.68512043	50.85	6.843333333	329.2466667	4.283333333	132.2233333	1799.466667	17.49666667	17.86	10.51	16.08666667	19.62333333	3.56	173.2466667	11.912	12.40283333
3_2C_Sed	3	crown	2C	Sed	Sedula DS	NA	NA	NA	NA	48.56664361	54.76666667	4.386666667	369.9	7.59	140.1533333	1935.91	20.55666667	16.31	9.24	15.80666667	24.67666667	2.723333333	140.6066667	9.746333333	10.193
3_10C_Fer	3	crown	10C	Fer	KWS Ferrum	NA	NA	NA	NA	40.88712664	15.26666667	4.82	253.9933333	3.773333333	106.0933333	1272.726667	7.386666667	15.19333333	8.11	0.6	12.97	5.263333333	214.5233333	11.226	43.9575
3_10C_Han	3	crown	10C	Han	Hanswin	NA	NA	NA	NA	49.32283107	12.69	4.2	224.8533333	5.51	106.8966667	1131.06	8.856666667	18.03	9.133333333	0.923333333	10.62666667	5.856666667	230.8733333	10.957	52.86916667
3_10C_Lak	3	crown	10C	Lak	Lakaja DS	NA	NA	NA	NA	44.4006105	14.01666667	5.41	190.6166667	3.31	93.60333333	1088.483333	6.893333333	17.22333333	7.52	1.606666667	11.42	3.533333333	293.8966667	10.421	36.48025
3_10C_Mag	3	crown	10C	Mag	SW Magnifik	NA	NA	NA	NA	73.03080887	10.77666667	4.093333333	226.0733333	4.596666667	100.66	1126.846667	7.073333333	14.75	8.446666667	0.736666667	11.95	4.74	310.9433333	10.29733333	51.98133333
3_10C_Nor	3	crown	10C	Nor	Nordkap	NA	NA	NA	NA	56.42103364	13.09666667	5.286666667	314.85	3.826666667	124.99	1393.146667	8.336666667	16.00666667	13	0.74	15.02666667	5.616666667	273.1366667	9.473333333	39.27216667
3_10C_Sed	3	crown	10C	Sed	Sedula DS	NA	NA	NA	NA	52.41994458	11.33333333	3.47	277.82	5.753333333	130.9666667	1124.72	13.74333333	15.92	10.19666667	0.85	13	5.74	310.6666667	10.91866667	31.6205
4_2C_Fer	4	crown	2C	Fer	KWS Ferrum	NA	NA	NA	NA	50.29451407	71.09666667	4.993333333	303.58	3.473333333	118.1366667	2225.313333	13.03333333	15.07	9.18	11.97	17.89333333	3.04	176.3133333	11.94833333	16.1885
4_2C_Han	4	crown	2C	Han	Hanswin	NA	NA	NA	NA	49.91318421	71.86666667	4.446666667	384.1766667	4.323333333	159	2280.11	20.61	16.41666667	9.3	17.28666667	19.91333333	2.8	150.22	11.09733333	19.017375
4_2C_Lak	4	crown	2C	Lak	Lakaja DS	NA	NA	NA	NA	56.10465116	74.85666667	4.916666667	365.5533333	3.233333333	117.5533333	2287.166667	13.44666667	19.37666667	10.14666667	16.37666667	22.19333333	2.866666667	184.4433333	12.76366667	12.165
4_2C_Mag	4	crown	2C	Mag	SW Magnifik	NA	NA	NA	NA	30.93959344	66.56	4.613333333	389.66	5.356666667	134.5233333	2132.696667	22.18666667	18.17	7.54	16.41333333	13.68666667	2.596666667	213.1333333	10.55733333	15.02758333
4_2C_Nor	4	crown	2C	Nor	Nordkap	NA	NA	NA	NA	48.53405592	86.00666667	4.926666667	371.46	4.283333333	139.7433333	2171.883333	18.58	14.17333333	9.97	14.64	21	3.65	187.7933333	10.44166667	14.846
4_2C_Sed	4	crown	2C	Sed	Sedula DS	NA	NA	NA	NA	54.79095226	67.13	2.59	401.79	5.663333333	154.02	2055.01	21.65333333	16.81	10.52333333	14.78333333	21.96333333	3.306666667	181.87	10.79666667	11.68425
4_10C_Fer	4	crown	10C	Fer	KWS Ferrum	NA	NA	NA	NA	57.3146733	35.22	2.686666667	238.4333333	4.486666667	97.44666667	1276.88	8.416666667	15.01333333	7.953333333	1.373333333	17.29	5.206666667	195.4233333	11.64366667	67.24341667
4_10C_Han	4	crown	10C	Han	Hanswin	NA	NA	NA	NA	69.27957141	27.965	2.07	265.275	6.525	105.935	1244.335	9.13	15.31	9.18	1.575	13.475	6.935	190.96	13.3925	79.1325
4_10C_Lak	4	crown	10C	Lak	Lakaja DS	NA	NA	NA	NA	58.90878783	22.75	2.66	257.2433333	3.703333333	89.46	1449.91	8.34	17.75333333	9.61	3.32	15.02	4.05	275.0066667	12.58733333	59.54275
4_10C_Mag	4	crown	10C	Mag	SW Magnifik	NA	NA	NA	NA	57.31112958	24.69	2.653333333	277.0833333	5.243333333	93.22333333	1435.946667	7.816666667	16.49333333	8.153333333	2.593333333	16.14666667	3.73	201.1633333	10.221	79.881
4_10C_Nor	4	crown	10C	Nor	Nordkap	NA	NA	NA	NA	59.93320557	38.84	1.956666667	247.2833333	6.393333333	93.93333333	1413.926667	9.6	13.75666667	10.62	2.423333333	16.23333333	5.2	197.3866667	10.62333333	64.27491667
4_10C_Sed	4	crown	10C	Sed	Sedula DS	NA	NA	NA	NA	56.77251056	22.42666667	1.93	265.7	7.196666667	104.9633333	1407.773333	12.26333333	13.74	9.603333333	2.08	14.93333333	5.276666667	174.5166667	9.513	49.12791667
5_2C_Fer	5	crown	2C	Fer	KWS Ferrum	NA	NA	NA	NA	53.33333333	93.21	2.27	344.11	5.15	116.56	1878.32	13.98	13.57	7.06	13.79	22.03	2.61	161.92	11.712	20.20733333
5_2C_Han	5	crown	2C	Han	Hanswin	NA	NA	NA	NA	52.69588004	76.92666667	4.3	365.62	6.526666667	150.67	2004.426667	19.43	13.28	10.06333333	16.12333333	17.91666667	3.063333333	138.9333333	10.29233333	22.32658333
5_2C_Lak	5	crown	2C	Lak	Lakaja DS	NA	NA	NA	NA	54.27393509	80.69333333	3.536666667	372.2066667	4.823333333	122.4433333	2403.506667	14.15666667	13.09	12.47333333	16.81333333	23.70333333	4.026666667	209.78	11.362	14.34191667
5_2C_Mag	5	crown	2C	Mag	SW Magnifik	NA	NA	NA	NA	30.84608614	90.34333333	3.703333333	433.97	6.423333333	156.9833333	2256.116667	22.78666667	18.55	7.366666667	17.37333333	21.26333333	2.563333333	191.03	12.11666667	19.07433333
5_2C_Nor	5	crown	2C	Nor	Nordkap	NA	NA	NA	NA	51.61775669	76.19333333	3.353333333	379.01	6.8	128.8666667	2257.21	17.63666667	14.78666667	9.726666667	15.50666667	18.13333333	2.553333333	170.3533333	10.46433333	16.80366667
5_2C_Sed	5	crown	2C	Sed	Sedula DS	NA	NA	NA	NA	46.79464258	89.32	3.106666667	380.6366667	6.673333333	155.1566667	2350.083333	19.88	13.95666667	12.90666667	19.59666667	25.61666667	3.086666667	198.3766667	11.91933333	13.93766667
5_10C_Fer	5	crown	10C	Fer	KWS Ferrum	NA	NA	NA	NA	60.34106551	30.29	2.45	329.34	4.283333333	115.5066667	1892.956667	7.826666667	13.19333333	8.126666667	3.603333333	15.82	4.83	304.9833333	10.85733333	83.53833333
5_10C_Han	5	crown	10C	Han	Hanswin	NA	NA	NA	NA	65.19922318	22.79	1.37	281.8066667	7.27	110.9766667	1705.136667	12.05666667	14.45666667	9.83	4.28	12.53333333	5.286666667	326.15	10.193	97.723
5_10C_Lak	5	crown	10C	Lak	Lakaja DS	NA	NA	NA	NA	59.29401773	17.74	3.61	332.9633333	5.633333333	109.8633333	1892.13	8.1	15.16	9.153333333	6.28	16.86333333	3.68	313.7833333	9.239333333	67.86225
5_10C_Mag	5	crown	10C	Mag	SW Magnifik	NA	NA	NA	NA	58.25898946	16.68666667	2.18	234.7733333	8.23	124.7833333	1999.6	10.85666667	14.94666667	7.873333333	3.946666667	11.58	3.336666667	284.1733333	10.02033333	100.5390833
5_10C_Nor	5	crown	10C	Nor	Nordkap	NA	NA	NA	NA	59.84037999	19.12666667	3.303333333	294.8666667	5.423333333	105.8966667	1929.996667	10.89	15.01	8.523333333	3.456666667	14.37666667	4.22	296.2933333	9.842333333	78.37841667
5_10C_Sed	5	crown	10C	Sed	Sedula DS	NA	NA	NA	NA	59.14764329	24.44666667	1.886666667	332.0333333	8.796666667	113.39	1833.99	11.44	15.06333333	9.81	6.113333333	13.71666667	5.05	276.87	12.31233333	59.06541667
6_2C_Fer	6	crown	2C	Fer	KWS Ferrum	NA	NA	NA	NA	43.85660461	62.49333333	3.9	363.1933333	5.363333333	119.4633333	2346.88	12.78333333	18.2	10.58666667	12.63333333	15.76666667	2.983333333	231.83	14.12366667	25.80891667
6_2C_Han	6	crown	2C	Han	Hanswin	NA	NA	NA	NA	50.49472755	65.71	4.57	391.2366667	7.086666667	162.9966667	1911.433333	19.18666667	18.63666667	9.573333333	17.33	15.87	3.206666667	150.4066667	10.292	30.07883333
6_2C_Lak	6	crown	2C	Lak	Lakaja DS	NA	NA	NA	NA	52.63121378	67.10666667	4.603333333	290.6	7.626666667	127.5166667	1978.793333	12.09333333	15.86	10.89	17.33666667	13.78666667	3.493333333	187.17	12.49566667	17.41283333
6_2C_Mag	6	crown	2C	Mag	SW Magnifik	NA	NA	NA	NA	52.59695871	76.12666667	4.056666667	434.4566667	7.09	147.9533333	2777.986667	17.48666667	19.30666667	7.253333333	18.71333333	15.39333333	2.863333333	215.5466667	10.32233333	23.6045
6_2C_Nor	6	crown	2C	Nor	Nordkap	NA	NA	NA	NA	47.83693676	72.18666667	4.426666667	420.4166667	8.063333333	140.5333333	2428.446667	16.97	14.66	8.566666667	16.10666667	19.07666667	2.956666667	168.6733333	10.25866667	20.74458333
6_2C_Sed	6	crown	2C	Sed	Sedula DS	NA	NA	NA	NA	49.32392062	64.86	3.086666667	365.4766667	9.45	153.8666667	2226.09	23.20666667	17.27	11.53	16.48666667	18.88333333	3.86	165.2833333	10.69666667	16.574
6_10C_Fer	6	crown	10C	Fer	KWS Ferrum	NA	NA	NA	NA	62.28740428	14.49333333	3.256666667	341.67	4.786666667	119.5066667	1847.306667	7.99	16.41333333	10.16666667	3.453333333	10.85666667	5.943333333	322.4433333	13.43833333	97.85941667
6_10C_Han	6	crown	10C	Han	Hanswin	NA	NA	NA	NA	60.48159662	18.98	1.58	361.25	6.31	109.9	1688.943333	9.496666667	15.86	8.696666667	3.526666667	15.38	5.203333333	342.5533333	11.80533333	114.7395833
6_10C_Lak	6	crown	10C	Lak	Lakaja DS	NA	NA	NA	NA	62.67104543	20.4	2.826666667	233.2666667	5.41	88.75333333	1333.746667	5.38	16.94	9.176666667	5.35	11.38333333	3.266666667	311.96	8.904666667	81.99091667
6_10C_Mag	6	crown	10C	Mag	SW Magnifik	NA	NA	NA	NA	62.64002188	17.38666667	1.593333333	293.8	7.473333333	102.0733333	1854.44	9.336666667	16.44333333	8.62	7.063333333	9.376666667	3.23	251.5466667	9.752666667	115.3431667
6_10C_Nor	6	crown	10C	Nor	Nordkap	NA	NA	NA	NA	57.20413704	16.74	3.243333333	317.5666667	3.98	126.46	1802.47	10.71333333	17.80666667	9.586666667	3.573333333	13.97666667	5.43	392.4833333	10.161	88.21716667
6_10C_Sed	6	crown	10C	Sed	Sedula DS	NA	NA	NA	NA	60.51052316	15.56333333	1.993333333	325.1666667	9.77	119.02	1633.163333	12.90666667	16.37333333	10.18	3.58	9.606666667	4.006666667	341.6866667	10.76666667	67.617
7_2C_Fer	7	crown	2C	Fer	KWS Ferrum	NA	NA	NA	NA	55.25613387	36.6	4.446666667	329.9666667	5.303333333	127.2966667	1884.783333	13.90333333	15.77333333	12.42333333	12.92	13.87666667	2.693333333	230.26	11.68966667	28.43858333
7_2C_Han	7	crown	2C	Han	Hanswin	NA	NA	NA	NA	48.70894579	59.08	3.29	399.575	8.925	159.32	2070.75	20.605	19.36	9.8	16.375	15.635	3.49	196.325	11.7065	33.93708333
7_2C_Lak	7	crown	2C	Lak	Lakaja DS	NA	NA	NA	NA	58.43297737	41.39666667	4.98	397.48	6.406666667	127.9966667	2118.22	14.92333333	13.99333333	9.373333333	12.74333333	18.91666667	3.843333333	275.1	10.59233333	17.8095
7_2C_Mag	7	crown	2C	Mag	SW Magnifik	NA	NA	NA	NA	59.28050031	30.21333333	4.943333333	380.4533333	10.33	161.8	1776.53	19.15	17.72666667	9.01	13.05333333	16.64	2.783333333	180.89	10.76566667	26.4155
7_2C_Nor	7	crown	2C	Nor	Nordkap	NA	NA	NA	NA	51.37942205	64.61	3.74	444.15	9.556666667	152.5466667	2741.756667	19.95333333	15.68333333	9.963333333	16.12333333	19.94666667	3.523333333	200.5133333	11.04233333	24.17233333
7_2C_Sed	7	crown	2C	Sed	Sedula DS	NA	NA	NA	NA	50.07488884	50.62666667	3.096666667	369.3933333	11.38333333	162.23	1912.773333	20.10333333	17.98666667	11.90666667	14.39	14.27666667	2.816666667	150.5066667	10.33033333	17.90683333
7_10C_Fer	7	crown	10C	Fer	KWS Ferrum	NA	NA	NA	NA	63.9338406	11.06666667	2.86	291.3433333	5.776666667	94.27666667	1749.496667	7.17	10.48	7.596666667	2.763333333	14.08666667	4.503333333	380.1033333	11.086	106.4988333
7_10C_Han	7	crown	10C	Han	Hanswin	NA	NA	NA	NA	67.02032651	8.726666667	1.46	345.32	8.86	121.87	1636.92	9.71	14.11	9.656666667	3.146666667	10.52666667	6.626666667	492.52	12.61266667	127.8445833
7_10C_Lak	7	crown	10C	Lak	Lakaja DS	NA	NA	NA	NA	63.19135208	11.22333333	3.28	297.9966667	7.84	105.2966667	1198.74	8.73	12.50666667	7.593333333	5.43	13.94333333	3.676666667	333.36	10.33133333	90.76541667
7_10C_Mag	7	crown	10C	Mag	SW Magnifik	NA	NA	NA	NA	67.42524119	18.24666667	2.746666667	315.9733333	6.036666667	116.4233333	1865.216667	12.03	11.76	7.89	7.103333333	14.37333333	3.17	264	10.94433333	119.9926667
7_10C_Nor	7	crown	10C	Nor	Nordkap	NA	NA	NA	NA	60.128416	12.69666667	3.553333333	275.1666667	4.93	87.09333333	1432.606667	7.563333333	11.85333333	8.973333333	3.5	11.57333333	5.35	363.0466667	9.981	99.287
7_10C_Sed	7	crown	10C	Sed	Sedula DS	NA	NA	NA	NA	68.93192878	14.31333333	2.033333333	303.95	8.51	125.8166667	1658.063333	13.49666667	11.57	8.823333333	6.31	13.88333333	4.586666667	377.43	10.30966667	75.86933333
8_2C_Fer	8	crown	2C	Fer	KWS Ferrum	NA	NA	NA	NA	64.6282037	25.03666667	4.003333333	316.84	11.93333333	132.1066667	1837.43	14.19666667	17.19666667	12.06333333	2.703333333	16.44666667	7.48	223.2733333	13.24933333	41.63491667
8_2C_Han	8	crown	2C	Han	Hanswin	NA	NA	NA	NA	58.65824738	26.54666667	3.006666667	329.8833333	15.06	134.0533333	1719.37	18.05	15.43666667	10.12666667	4.036666667	12.58	5.99	159.3833333	10.271	46.98291667
8_2C_Lak	8	crown	2C	Lak	Lakaja DS	NA	NA	NA	NA	57.27864832	26.01666667	4.35	304.4966667	10.77333333	128.48	1544.02	13.34333333	14.39666667	10.66666667	3.983333333	16.79666667	5.546666667	133.79	10.426	27.81541667
8_2C_Mag	8	crown	2C	Mag	SW Magnifik	NA	NA	NA	NA	54.72300122	26.33333333	4.473333333	314.7866667	13.98333333	133.8133333	1784.096667	13.55	16.05333333	7.99	4.34	14.11	5.086666667	110.72	8.456666667	39.20641667
8_2C_Nor	8	crown	2C	Nor	Nordkap	NA	NA	NA	NA	67.27800476	27.72333333	4.476666667	317.9466667	15.47333333	132.48	1441.326667	16.05666667	12.86	12.23666667	2.546666667	13.68	7.503333333	130.74	10.563	35.24258333
8_2C_Sed	8	crown	2C	Sed	Sedula DS	NA	NA	NA	NA	52.73944707	22.39666667	3.77	335.3166667	19.14	141.9266667	1577.456667	19.22666667	12.94	14.75333333	2.663333333	11.98666667	6.506666667	72.85666667	9.644333333	28.41141667
8_10C_Fer	8	crown	10C	Fer	KWS Ferrum	NA	NA	NA	NA	68.57997966	7.56	3.356666667	291.34	7.22	109.4133333	1620.636667	7.766666667	12.06	9.206666667	0.766666667	11.89	8.78	299.8866667	11.103	135.5335833
8_10C_Han	8	crown	10C	Han	Hanswin	NA	NA	NA	NA	64.98005125	11.76	1.673333333	294.5833333	9.806666667	111.0733333	1208.23	5.476666667	12.8	6.48	1.183333333	9.526666667	9.303333333	321.4066667	11.29833333	153.014
8_10C_Lak	8	crown	10C	Lak	Lakaja DS	NA	NA	NA	NA	67.36368155	11.31333333	3.616666667	246.0233333	11.27	93.78	1181.246667	7.146666667	10.90666667	6.226666667	2.366666667	13.05666667	5.336666667	277.8866667	9.628	109.57
8_10C_Mag	8	crown	10C	Mag	SW Magnifik	NA	NA	NA	NA	64.36470048	7.383333333	2.723333333	241.7333333	12.99666667	91.73666667	1253.263333	10.34333333	12.57666667	6.8	1.786666667	10.36333333	5.246666667	237.57	7.705666667	150.1334167
8_10C_Nor	8	crown	10C	Nor	Nordkap	NA	NA	NA	NA	47.75671131	13.19	3.333333333	256.4133333	9.846666667	99.8	1285.72	9.493333333	12.99	7.556666667	1.513333333	12.05666667	7.173333333	293.15	9.799333333	123.83925
8_10C_Sed	8	crown	10C	Sed	Sedula DS	NA	NA	NA	NA	69.23904995	9.456666667	3.246666667	291.2833333	12.83333333	108.1666667	1312.083333	10.64333333	13.38	8.023333333	2.266666667	12.41	7.143333333	341.2933333	9.807666667	91.85191667
9_2C_Fer	9	crown	2C	Fer	KWS Ferrum	NA	NA	NA	NA	61.31322946	30.31666667	3.213333333	317.45	9.256666667	137.4466667	2194.62	13.73333333	15.14666667	8.84	3.876666667	15.89	3.03	192.55	9.495	59.05458333
9_2C_Han	9	crown	2C	Han	Hanswin	NA	NA	NA	NA	53.18236611	24.69666667	2.883333333	384.8166667	14.02333333	194.35	1967.686667	19.8	16.27333333	10.65333333	4.546666667	27.24333333	3.23	179.82	9.209	62.37566667
9_2C_Lak	9	crown	2C	Lak	Lakaja DS	NA	NA	NA	NA	54.73723791	30.3	4.376666667	347.5	10.45666667	131.16	2086.05	14.08333333	16.75666667	10.17	8.556666667	15.46	2.756666667	275.3833333	8.724333333	36.16725
9_2C_Mag	9	crown	2C	Mag	SW Magnifik	NA	NA	NA	NA	53.23574833	35.21666667	2.423333333	377.7633333	12.05	152.2033333	2370.436667	21.8	16.67333333	8.723333333	9.026666667	21.50333333	2.076666667	278.7466667	10.25933333	50.72116667
9_2C_Nor	9	crown	2C	Nor	Nordkap	NA	NA	NA	NA	55.73542315	32.95333333	3.28	314.97	8.923333333	127.8866667	2178.296667	16.34666667	12.94333333	11.5	5.466666667	16.86333333	2.876666667	202.6333333	11.49033333	47.32116667
9_2C_Sed	9	crown	2C	Sed	Sedula DS	NA	NA	NA	NA	57.23008719	29.82	2.726666667	394.5533333	16.76	193.12	2269.896667	23.83333333	14.98	11.38666667	6.446666667	16.70666667	2.77	218.8966667	9.225	34.096
9_10C_Fer	9	crown	10C	Fer	KWS Ferrum	NA	NA	NA	NA	64.43166175	12.77	2.506666667	252.46	7.6	115.3133333	1341.046667	8.943333333	11.98	6.98	1.836666667	22.85	3.346666667	350.7833333	11.67233333	154.40225
9_10C_Han	9	crown	10C	Han	Hanswin	NA	NA	NA	NA	69.17249569	11.82	1.53	276.4733333	14.35333333	120.7533333	1418.773333	14.62333333	16.08	9.523333333	2.546666667	11.13	4.573333333	341.3366667	10.93866667	181.7191667
9_10C_Lak	9	crown	10C	Lak	Lakaja DS	NA	NA	NA	NA	58.2173488	15.58	2.686666667	269.7433333	13.76666667	117.06	1588.713333	12.37666667	15.21333333	9.206666667	4.573333333	16.82333333	1.443333333	274.1766667	11.33766667	124.2959167
9_10C_Mag	9	crown	10C	Mag	SW Magnifik	NA	NA	NA	NA	65.46611988	10.61	1.953333333	251.5	16.18333333	91.81666667	1493	12.23333333	14.40666667	7.186666667	3.36	10.25666667	2.296666667	291.4066667	8.845	172.2959167
9_10C_Nor	9	crown	10C	Nor	Nordkap	NA	NA	NA	NA	63.50200375	12.28	3.673333333	252.13	10.11333333	103.7366667	1573.253333	9.57	11.79	7.856666667	2.763333333	19.25	3.786666667	329.5833333	10.60866667	144.3486667
9_10C_Sed	9	crown	10C	Sed	Sedula DS	NA	NA	NA	NA	59.72224328	12.66	1.91	300.18	20.32333333	125.7333333	1470.006667	15.75666667	13.77333333	7.846666667	2.88	10.53666667	2.383333333	253.7433333	10.58	108.4929167
10_2C_Fer	10	crown	2C	Fer	KWS Ferrum	NA	NA	NA	NA	59.81021117	24.99666667	2.76	314.88	5.136666667	132.5566667	1884.23	10.70333333	15.15	7.283333333	4.176666667	14.09666667	4.19	265.08	10.80966667	67.05691667
10_2C_Han	10	crown	2C	Han	Hanswin	NA	NA	NA	NA	66.90494677	15.51666667	1.906666667	381.82	7.05	170.0866667	1991.956667	15.56	13.14666667	8.993333333	4.253333333	14.65333333	5.616666667	314.46	9.054666667	68.93475
10_2C_Lak	10	crown	2C	Lak	Lakaja DS	NA	NA	NA	NA	58.4449035	29.48333333	4.246666667	303.4833333	6.223333333	108.4566667	1921.476667	10.33333333	14.41333333	9.15	10.38666667	22.87	4.243333333	251.3533333	13.79033333	37.94341667
10_2C_Mag	10	crown	2C	Mag	SW Magnifik	NA	NA	NA	NA	60.69787794	27.79666667	2.636666667	374.15	8.366666667	143.94	2106.266667	15.97666667	14.61333333	7.09	7.613333333	16.44	3.033333333	308.8866667	10.16466667	57.469
10_2C_Nor	10	crown	2C	Nor	Nordkap	NA	NA	NA	NA	51.74179899	31.63333333	3.74	357.1633333	6.316666667	148.9366667	1988.84	14.99	14.24333333	8.613333333	6.63	15.33	5.473333333	263.8833333	11.26433333	52.7555
10_2C_Sed	10	crown	2C	Sed	Sedula DS	NA	NA	NA	NA	50.36549708	19.87666667	2.766666667	351.4366667	9.836666667	147.9766667	2001.103333	14.88666667	13.20333333	10.67333333	5.11	17.05	5.18	345.5566667	11.12366667	41.0015
10_10C_Fer	10	crown	10C	Fer	KWS Ferrum	NA	NA	NA	NA	69.06693902	10.67	2.69	255.8833333	6.49	97.35333333	1505.286667	7.163333333	10.93333333	8.31	1.873333333	15.85666667	3.976666667	334.1166667	10.819	163.92425
10_10C_Han	10	crown	10C	Han	Hanswin	NA	NA	NA	NA	70.39419966	9.346666667	1.24	255.8	11.88333333	104.1433333	1328.563333	10.98	12.22333333	8.79	2.473333333	10.56333333	5.043333333	434.38	9.953666667	183.6649167
10_10C_Lak	10	crown	10C	Lak	Lakaja DS	NA	NA	NA	NA	66.60142476	10.82	2.343333333	226.2633333	10.50666667	84.35333333	1175.76	9.45	13.20333333	10.05333333	3.49	20.00666667	2.763333333	269.7533333	11.70166667	126.4571667
10_10C_Mag	10	crown	10C	Mag	SW Magnifik	NA	NA	NA	NA	64.36260237	9.916666667	1.79	240.0133333	14.1	98.45333333	1411.176667	10.92	13.96	5.966666667	3.063333333	7.61	2.393333333	359	9.836	175.3285833
10_10C_Nor	10	crown	10C	Nor	Nordkap	NA	NA	NA	NA	68.49957821	12.43333333	3.57	232.47	5.13	96.91333333	1445.703333	9.093333333	11.68	7.8	2.18	8.763333333	4.643333333	419.07	10.72566667	141.4238333
10_10C_Sed	10	crown	10C	Sed	Sedula DS	NA	NA	NA	NA	65.08031731	10.35666667	1.856666667	290.4933333	9.956666667	116.0633333	1460.393333	12.20666667	15.93333333	8.71	2.213333333	17.18	3.53	489.77	9.104666667	110.73475
0_2C_Fer	0	leaf	2C	Fer	KWS Ferrum	358.4206835	132.2985898	2.723647619	490.7192733	37.26943236	5.976666667	NA	65.88333333	0.303333333	53.06333333	259.3866667	2.306666667	4.036666667	25.73333333	0.24	17.18666667	3.636666667	3.875	8.511333333	10.48
0_2C_Han	0	leaf	2C	Han	Hanswin	435.8958336	144.5452912	3.015230078	580.4411249	41.61065169	6.513333333	NA	46.57666667	0.306666667	25.41666667	158.9466667	0.893333333	2.823333333	28.92	0.22	19.10666667	4.03	4.735	8.664333333	10.1105
0_2C_Lak	0	leaf	2C	Lak	Lakaja DS	641.0017214	172.7699336	3.684965586	813.7716549	42.41263908	7.46	NA	65.84333333	0.446666667	39.94	249.56	1.22	2.32	34.15	0.246666667	21.50333333	4.566666667	5.056666667	9.746666667	9.05875
0_2C_Mag	0	leaf	2C	Mag	SW Magnifik	447.9836301	148.7143892	2.94419618	596.6980193	39.76120079	6.04	NA	79.04666667	0.353333333	36.43333333	202.2566667	1.686666667	3.513333333	32.40666667	0.266666667	16.37	4.17	9.153333333	9.684	10.794
0_2C_Nor	0	leaf	2C	Nor	Nordkap	541.2976162	161.7902753	3.349611701	703.0878915	35.55166615	5.933333333	NA	48.09333333	0.51	33.72	170.2733333	1.046666667	2.953333333	36.25333333	0.28	19.41333333	5.04	10.475	9.514	8.905666667
0_2C_Sed	0	leaf	2C	Sed	Sedula DS	475.2755714	154.6366159	3.089550123	629.9121873	46.29164685	6.896666667	NA	76.74333333	0.373333333	32.54333333	202.9733333	1.456666667	3.08	33.93666667	0.253333333	19.42	5.263333333	6.373333333	9.707333333	8.044916667
0_10C_Fer	0	leaf	10C	Fer	KWS Ferrum	358.4206835	132.2985898	2.723647619	490.7192733	37.26943236	5.976666667	NA	65.88333333	0.303333333	53.06333333	259.3866667	2.306666667	4.036666667	25.73333333	0.24	17.18666667	3.636666667	3.875	8.511333333	10.24366667
0_10C_Han	0	leaf	10C	Han	Hanswin	435.8958336	144.5452912	3.015230078	580.4411249	41.61065169	6.513333333	NA	46.57666667	0.306666667	25.41666667	158.9466667	0.893333333	2.823333333	28.92	0.22	19.10666667	4.03	4.735	8.664333333	11.80733333
0_10C_Lak	0	leaf	10C	Lak	Lakaja DS	641.0017214	172.7699336	3.684965586	813.7716549	42.41263908	7.46	NA	65.84333333	0.446666667	39.94	249.56	1.22	2.32	34.15	0.246666667	21.50333333	4.566666667	5.056666667	9.746666667	9.83
0_10C_Mag	0	leaf	10C	Mag	SW Magnifik	447.9836301	148.7143892	2.94419618	596.6980193	39.76120079	6.04	NA	79.04666667	0.353333333	36.43333333	202.2566667	1.686666667	3.513333333	32.40666667	0.266666667	16.37	4.17	9.153333333	9.684	11.14325
0_10C_Nor	0	leaf	10C	Nor	Nordkap	541.2976162	161.7902753	3.349611701	703.0878915	35.55166615	5.933333333	NA	48.09333333	0.51	33.72	170.2733333	1.046666667	2.953333333	36.25333333	0.28	19.41333333	5.04	10.475	9.514	8.989583333
0_10C_Sed	0	leaf	10C	Sed	Sedula DS	475.2755714	154.6366159	3.089550123	629.9121873	46.29164685	6.896666667	NA	76.74333333	0.373333333	32.54333333	202.9733333	1.456666667	3.08	33.93666667	0.253333333	19.42	5.263333333	6.373333333	9.707333333	7.474583333
1_2C_Fer	1	leaf	2C	Fer	KWS Ferrum	342.6952033	178.1392861	1.936187535	520.8344895	41.29279092	24.63666667	NA	238.48	4.273333333	115.0433333	1107.986667	13.85	9.843333333	39.89666667	4.703333333	18.43	3.933333333	90.93333333	11.43	11.58083333
1_2C_Han	1	leaf	2C	Han	Hanswin	485.9081434	173.4513201	2.8013848	659.3594636	32.9811242	22.49666667	NA	295.03	3.97	98.31666667	810.29	14.58	8.923333333	40.29666667	4.666666667	18.09333333	2.403333333	93.83	11.75433333	11.47908333
1_2C_Lak	1	leaf	2C	Lak	Lakaja DS	372.9713896	167.671012	2.194995031	540.6424016	46.6437926	24.3	NA	378.7533333	4.666666667	118.1533333	1269.156667	12.62666667	9.223333333	44.28333333	4.536666667	18.14666667	1.483333333	43.13	12.39866667	8.806083333
1_2C_Mag	1	leaf	2C	Mag	SW Magnifik	321.0598891	170.6214176	1.883880711	491.6813067	48.37120396	14.88	NA	374.2566667	4.013333333	111.9933333	1321.74	16.61666667	6.883333333	44.11666667	4.326666667	16.33333333	2.233333333	52.12	12.50566667	11.58991667
1_2C_Nor	1	leaf	2C	Nor	Nordkap	628.4338829	202.0690655	3.050656101	830.5029485	41.2798756	23.39666667	NA	354.6466667	6.44	124.1733333	1123.153333	21.22	9.616666667	43.58333333	5.003333333	22.5	3.106666667	85.30333333	11.32966667	10.19175
1_2C_Sed	1	leaf	2C	Sed	Sedula DS	355.2666645	175.9521433	2.029950775	531.2188078	49.48963118	24.83	NA	362.42	5.133333333	114.2233333	1190.07	20.35	9.363333333	41.54	5.01	20.34666667	2.126666667	48.31	11.218	8.514666667
1_10C_Fer	1	leaf	10C	Fer	KWS Ferrum	555.1149203	181.2402562	3.121644078	736.3551765	48.50392508	7.216666667	NA	111.3533333	1.31	47.33	470.3833333	3.326666667	2.476666667	46.97	0.376666667	23.65	12.96	75.55	11.90333333	16.18733333
1_10C_Han	1	leaf	10C	Han	Hanswin	769.9082582	188.0576732	3.930752653	957.9659312	42.90285851	8.243333333	NA	99.715	1.433333333	47.85	247.6766667	2.47	2.306666667	52.44666667	0.326666667	23.67	10.67666667	51.20333333	12.366	17.56241667
1_10C_Lak	1	leaf	10C	Lak	Lakaja DS	1086.602154	222.9561407	4.711448607	1309.558295	55.36066978	8.22	NA	200.1066667	1.866666667	57.61666667	605.3333333	4.193333333	2.926666667	47.59666667	0.513333333	22.75	9.586666667	80.34666667	12.064	13.50358333
1_10C_Mag	1	leaf	10C	Mag	SW Magnifik	1006.28607	209.2923465	4.475726944	1215.578416	49.10337851	8.793333333	NA	149.0133333	2.126666667	54.70666667	452.4733333	5.12	4.7	41.30666667	0.62	22.76333333	7.366666667	66.08666667	11.97066667	17.7725
1_10C_Nor	1	leaf	10C	Nor	Nordkap	908.3117321	204.7714465	4.259632177	1113.083178	39.22896652	8.753333333	NA	139.5766667	1.943333333	47.42666667	488.93	3.686666667	3.223333333	50.75	0.37	24.64	10.03333333	51.39666667	12.02266667	13.92983333
1_10C_Sed	1	leaf	10C	Sed	Sedula DS	532.3215041	173.7933217	3.042184067	706.1148259	50.61286055	6.893333333	NA	134.565	1.546666667	49.38666667	502.68	2.933333333	2.396666667	48.92	0.343333333	19.25	10.34	66.41666667	11.13866667	11.04658333
2_2C_Fer	2	leaf	2C	Fer	KWS Ferrum	528.7335703	373.1361662	1.429951087	901.8697364	38.36596703	33.56666667	NA	231.75	1.74	57.58666667	789.0566667	4.86	9.16	57.73666667	5.193333333	22.31333333	4.19	150.7066667	15.17633333	12.80308333
2_2C_Han	2	leaf	2C	Han	Hanswin	612.6722311	272.7090843	2.29585934	885.3813154	47.02059777	26.83333333	NA	167.0533333	2.173333333	57.12666667	514.5333333	8.52	8.266666667	56.85333333	4.52	22.24333333	2.323333333	152.61	14.21666667	13.0275
2_2C_Lak	2	leaf	2C	Lak	Lakaja DS	613.9955534	217.7767505	2.94954851	831.7723038	63.64483864	27.01	NA	84.49	3.743333333	55.55333333	629.15	8.013333333	7.37	59.56333333	3.373333333	26.84	6.49	118.0966667	13.94433333	10.05216667
2_2C_Mag	2	leaf	2C	Mag	SW Magnifik	646.9916948	237.040547	2.835024096	884.0322418	62.82643647	11.54333333	NA	125.9666667	2.666666667	46.53666667	522.0966667	3.496666667	2.723333333	73.29333333	1.946666667	21.42333333	11.77	162.91	14.81833333	12.48175
2_2C_Nor	2	leaf	2C	Nor	Nordkap	1187.521757	352.702819	3.336311923	1540.224576	44.04185359	23.74666667	NA	297.5566667	4.46	92.4	615.7133333	14.24	7.92	65.86666667	6.26	25.11333333	1.88	94.12666667	15.282	11.38958333
2_2C_Sed	2	leaf	2C	Sed	Sedula DS	903.087984	288.1631042	3.037054017	1191.251088	48.36078145	23.43333333	NA	268.9966667	3.723333333	97.03666667	844.83	12.61666667	8.056666667	60.29666667	5.733333333	24.76333333	0.943333333	95.68	13.87433333	9.5695
2_10C_Fer	2	leaf	10C	Fer	KWS Ferrum	478.2807905	211.3711213	2.509750498	689.6519118	66.42986325	4.15	NA	69.72	1.973333333	39.24666667	272.14	2.44	1.293333333	70.37666667	0.463333333	15.82	18.95666667	188.06	14.72033333	25.73825
2_10C_Han	2	leaf	10C	Han	Hanswin	625.3394254	321.1091023	1.989505995	946.4485278	71.06185158	9.513333333	NA	101.11	1.44	41.1	502.1133333	2.923333333	4.306666667	86.02	1.796666667	18.93666667	18.19333333	196.05	16.22233333	30.08525
2_10C_Lak	2	leaf	10C	Lak	Lakaja DS	733.0175039	199.8538976	3.724299921	932.8714015	77.63758082	5.606666667	NA	113.45	0.703333333	38.84	334.3366667	1.893333333	2.59	64.92	0.256666667	22.45	12.75333333	74.16666667	13.60833333	23.35308333
2_10C_Mag	2	leaf	10C	Mag	SW Magnifik	515.1865593	182.5379339	2.873547343	697.7244932	54.57605325	14.00666667	NA	113	1.346666667	39.46333333	486.1633333	3.756666667	3.666666667	70.32	1.746666667	18.65666667	20.91666667	129.57	14.805	31.01608333
2_10C_Nor	2	leaf	10C	Nor	Nordkap	544.2180581	175.1476629	3.238517388	719.365721	63.19152579	4.41	NA	79.63	1.8	42.90333333	377.2533333	1.856666667	1.823333333	64.59	0.34	17.01666667	14.80666667	120.0133333	12.56766667	23.96066667
2_10C_Sed	2	leaf	10C	Sed	Sedula DS	565.4480602	194.1595544	2.91822197	759.6076146	63.02927758	12.01333333	NA	145.5566667	2.116666667	46.74	548.6533333	5.623333333	5.26	80.94	1.743333333	22.18666667	10.49666667	127.2766667	13.10366667	18.43975
3_2C_Fer	3	leaf	2C	Fer	KWS Ferrum	683.2478765	239.9284856	2.846670037	923.1763621	70.11822146	6.516666667	NA	101.2133333	1.683333333	38.49	499.8266667	3.906666667	2.973333333	86.78333333	0.92	21.37333333	9.86	139.7066667	17.098	14.65675
3_2C_Han	3	leaf	2C	Han	Hanswin	604.9968812	163.401088	3.711101734	768.3979692	64.45357824	4.77	NA	120.2	1.176666667	35.9	411.4	2.036666667	2.226666667	67.46333333	0.27	17.39666667	10.38333333	108.7033333	17.71333333	14.35466667
3_2C_Lak	3	leaf	2C	Lak	Lakaja DS	439.8035014	154.6930462	3.476774698	594.4965476	59.99882562	3.136666667	NA	41.44666667	0.976666667	28.83666667	280.49	1.42	1.386666667	56.74333333	0.236666667	11.75666667	32.90666667	134.5366667	15.62233333	10.8175
3_2C_Mag	3	leaf	2C	Mag	SW Magnifik	607.338308	212.829501	2.974615419	820.167809	62.2223862	12.09666667	NA	107.57	1.293333333	38.12	397.56	4.406666667	3.993333333	70.71	1.916666667	18.11666667	15.93333333	128.0166667	17.077	13.7055
3_2C_Nor	3	leaf	2C	Nor	Nordkap	535.3206562	255.2384938	2.647039545	790.55915	62.75970397	12.84666667	NA	91.83666667	1.93	36.44666667	343.1933333	4.926666667	4.146666667	50.63	2.883333333	19.09666667	5.4	119.3133333	14.759	12.40283333
3_2C_Sed	3	leaf	2C	Sed	Sedula DS	685.2150635	250.5630775	2.997931068	935.7781409	77.35578375	15.59	NA	117.57	1.246666667	36.10333333	397.44	2.423333333	3.98	72.42	1.72	22.74666667	12.33	113.6233333	15.09633333	10.193
3_10C_Fer	3	leaf	10C	Fer	KWS Ferrum	513.9518801	152.36896	3.405099941	666.3208401	68.2846172	4.196666667	NA	81.31666667	0.863333333	32.59	293.5466667	1.676666667	1.826666667	61.20666667	0.273333333	15.47666667	21.13	180.94	18.64233333	43.9575
3_10C_Han	3	leaf	10C	Han	Hanswin	568.8448589	175.4825952	3.298192693	744.3274539	65.48005721	4.85	NA	106.8833333	1.633333333	44.29666667	371.5866667	3.353333333	3.753333333	71.57666667	0.323333333	17.01333333	16.30666667	106.0233333	16.87833333	52.86916667
3_10C_Lak	3	leaf	10C	Lak	Lakaja DS	603.4603729	210.054396	2.864558694	813.5147689	75.866681	22.58666667	NA	131.8866667	2.77	65.57666667	549.8766667	9.276666667	6.88	65.94666667	2.973333333	23.69666667	4.263333333	184.51	12.25966667	36.48025
3_10C_Mag	3	leaf	10C	Mag	SW Magnifik	586.6935012	239.4310353	2.47358799	826.1245365	71.55139834	13.18333333	NA	147.7733333	2.096666667	50.03	540.9733333	5.55	4.126666667	65.44	1.776666667	17.78	27.79666667	173.04	21.19366667	51.98133333
3_10C_Nor	3	leaf	10C	Nor	Nordkap	566.5897247	180.7881152	3.170533019	747.3778398	72.15847741	10.60333333	NA	117.8233333	1.976666667	47.58666667	417.8966667	3.56	2.79	72.13666667	1.686666667	21.87	8.193333333	111.2066667	16.777	39.27216667
3_10C_Sed	3	leaf	10C	Sed	Sedula DS	648.3030299	231.1240877	2.970203202	879.4271176	56.50967899	14.12333333	NA	156.9633333	1.483333333	47.32333333	463.3066667	3.773333333	4.49	68.20666667	1.663333333	21.39333333	8.986666667	102.6433333	17.66666667	31.6205
4_2C_Fer	4	leaf	2C	Fer	KWS Ferrum	365.5386327	354.3867282	1.029007302	719.9253609	50.24318828	34.08666667	NA	53.88666667	1.853333333	50.01666667	404.0133333	3.396666667	4.863333333	78.76333333	4.093333333	28.79	4.88	158.8466667	13.88533333	16.1885
4_2C_Han	4	leaf	2C	Han	Hanswin	618.8797733	327.2182974	1.848054952	946.0980706	43.38273924	34.08333333	NA	83.98	2.92	62.29333333	354.0633333	8.296666667	4.03	103.1866667	5.416666667	31.71	1.71	152.1566667	18.40033333	19.017375
4_2C_Lak	4	leaf	2C	Lak	Lakaja DS	696.9079388	412.1886905	1.751758309	1109.096629	44.14843842	41.36333333	NA	156.3766667	2.363333333	61.13333333	622.2366667	4.636666667	5.226666667	72.07333333	5.163333333	32.46666667	1.926666667	120.0333333	14.09166667	12.165
4_2C_Mag	4	leaf	2C	Mag	SW Magnifik	460.1606374	344.2566553	1.323019844	804.4172927	40.14751685	25.63333333	NA	164.2233333	2.363333333	51.93333333	437.65	5.136666667	8.156666667	76.19333333	5.133333333	27.70333333	1.163333333	157.8833333	15.277	15.02758333
4_2C_Nor	4	leaf	2C	Nor	Nordkap	829.141814	450.9024232	1.698442652	1280.044237	43.83647922	36.62333333	NA	159.9433333	3.386666667	81.49333333	618.6266667	9.326666667	5.016666667	75.18666667	4.91	30.03333333	2	139.8233333	12.89833333	14.846
4_2C_Sed	4	leaf	2C	Sed	Sedula DS	576.9874573	320.4427985	1.810441563	897.4302559	43.4893388	33.82333333	NA	88.73333333	2.576666667	68.82	518.1266667	7.056666667	4.946666667	74.05666667	4.966666667	29.16	1.56	148.3966667	13.85933333	11.68425
4_10C_Fer	4	leaf	10C	Fer	KWS Ferrum	1174.412421	462.6021879	2.53128034	1637.014608	58.09698853	10.00666667	NA	157.5066667	1.54	58.76333333	725.9166667	1.07	1.576666667	103.1633333	0.42	28.44333333	17.22666667	121.8066667	17.99933333	67.24341667
4_10C_Han	4	leaf	10C	Han	Hanswin	698.7162564	279.6122366	2.519477045	978.328493	58.05636392	10.68666667	NA	90.42	1.393333333	65.41	641.45	2.3	2.4	98.87666667	0.366666667	22.60666667	11.45333333	123.8933333	17.51366667	79.1325
4_10C_Lak	4	leaf	10C	Lak	Lakaja DS	825.4571216	295.7137964	2.710166696	1121.170918	64.64700761	9.523333333	NA	155.4566667	1.496666667	59.22	607.6566667	1.946666667	2.02	75.68333333	0.34	29.27	7.903333333	99.66	14.93733333	59.54275
4_10C_Mag	4	leaf	10C	Mag	SW Magnifik	608.8850123	298.5416238	1.92239498	907.4266361	58.50075461	7.683333333	NA	131.6633333	1.266666667	41.74	621.1833333	1.303333333	2.516666667	81.23333333	0.346666667	26.25	9.606666667	131.82	16.11133333	79.881
4_10C_Nor	4	leaf	10C	Nor	Nordkap	1120.784202	367.3353122	3.042063336	1488.119514	51.20256711	10.88	NA	158.52	2.11	47.02666667	738.2233333	2.503333333	2.08	86.30666667	0.506666667	28.47	14.95	123.2133333	15.57	64.27491667
4_10C_Sed	4	leaf	10C	Sed	Sedula DS	682.6089133	251.4742018	2.650913412	934.0831151	54.80637591	8.543333333	NA	170.75	1.76	56.13333333	716.81	2.176666667	2.01	86.72666667	0.343333333	25.85333333	9.563333333	117.1366667	13.749	49.12791667
5_2C_Fer	5	leaf	2C	Fer	KWS Ferrum	799.3665987	445.3382364	1.79197944	1244.704835	44.50082679	42.77	NA	132.46	2.083333333	58.22666667	497.2333333	3.163333333	3.386666667	76.73	4.933333333	32.94	3.85	141.34	16.16466667	20.20733333
5_2C_Han	5	leaf	2C	Han	Hanswin	838.5159298	399.8490964	2.084870629	1238.365026	49.364784	45.86333333	NA	145.54	3.636666667	71.58666667	565.92	9.25	2.43	89.70666667	5.283333333	28.85	2.193333333	128.2566667	17.30666667	22.32658333
5_2C_Lak	5	leaf	2C	Lak	Lakaja DS	671.4923734	473.8365236	1.414816607	1145.328897	46.30511697	52.15333333	NA	80.93666667	2.79	73.27	694.13	5.226666667	4.596666667	82.96666667	5.4	35.05333333	1.276666667	107.5	14.11766667	14.34191667
5_2C_Mag	5	leaf	2C	Mag	SW Magnifik	613.0372922	448.6513154	1.324301727	1061.688607	43.02082448	34.36	NA	98.36666667	2.466666667	70.87666667	699.4966667	6.316666667	6.22	77.23666667	5.773333333	33.12	1.883333333	149.01	16.80566667	19.07433333
5_2C_Nor	5	leaf	2C	Nor	Nordkap	1088.892405	434.7863014	2.504262803	1523.678707	48.53771249	45.48666667	NA	200.4233333	3.01	80.59666667	900.5033333	9.62	2.883333333	67.73	5.116666667	32.83333333	2.686666667	163.3866667	12.90233333	16.80366667
5_2C_Sed	5	leaf	2C	Sed	Sedula DS	856.170231	395.4264763	2.180493399	1251.596707	44.53728416	40.58333333	NA	185.9833333	3.583333333	97.07666667	728.0266667	8.81	4.386666667	79.37333333	5.663333333	33.78666667	1.856666667	144.9866667	12.76266667	13.93766667
5_10C_Fer	5	leaf	10C	Fer	KWS Ferrum	851.4910884	446.6206617	1.899747474	1298.11175	61.10103782	6.623333333	NA	188.19	2.766666667	62.06666667	971.8566667	4.05	2.833333333	73.46666667	0.47	25.42666667	8.326666667	153.6166667	16.006	83.53833333
5_10C_Han	5	leaf	10C	Han	Hanswin	566.7491189	350.518677	1.607144576	917.267796	56.51514337	5.886666667	NA	136.81	3.943333333	85.40666667	827.1233333	6.52	4.796666667	93.46666667	0.766666667	25.89666667	8.796666667	161.8933333	16.933	97.723
5_10C_Lak	5	leaf	10C	Lak	Lakaja DS	585.390031	347.0036838	1.677934472	932.3937145	67.4566904	6.706666667	NA	96.83	3.683333333	65.80666667	1020.486667	5.22	3.956666667	80.55	0.733333333	27.32666667	4.636666667	138.5466667	13.88566667	67.86225
5_10C_Mag	5	leaf	10C	Mag	SW Magnifik	1318.472559	393.4398837	3.392300514	1711.912442	60.92987871	6.213333333	NA	258.9566667	3.313333333	63.10666667	862.4	5.676666667	3.43	99.89333333	1.043333333	23.86666667	6.343333333	169.5066667	16.365	100.5390833
5_10C_Nor	5	leaf	10C	Nor	Nordkap	650.4077845	350.3945378	1.809973869	1000.802322	63.07146879	6.653333333	NA	124.9666667	2.946666667	64.80333333	848.2566667	5.163333333	2.97	79.47666667	0.58	24.91	8.636666667	184.2033333	13.047	78.37841667
5_10C_Sed	5	leaf	10C	Sed	Sedula DS	1112.399693	353.8523997	2.997023203	1466.252093	60.90285176	7.453333333	NA	203.4166667	4.533333333	71.44666667	802.0233333	6.923333333	4.56	80.74	0.763333333	26.06	8.486666667	169.43	13.685	59.06541667
6_2C_Fer	6	leaf	2C	Fer	KWS Ferrum	394.6992945	420.678299	0.960343185	815.3775935	54.85689765	26.81	NA	134.6766667	2.376666667	54.52666667	578.2533333	2.866666667	1.616666667	77.89	4.17	33.92666667	5.936666667	159.6433333	14.938	25.80891667
6_2C_Han	6	leaf	2C	Han	Hanswin	432.3378304	428.9994148	1.041657395	861.3372452	51.87175377	30.49	NA	145.3733333	3.343333333	62.00666667	458.1866667	7.09	1.013333333	81.81	4.37	31.90333333	2.613333333	161.3033333	14.989	30.07883333
6_2C_Lak	6	leaf	2C	Lak	Lakaja DS	377.410704	451.1026807	0.83605497	828.5133847	51.4976106	34.29666667	NA	172.83	2.553333333	61.35	719.25	4.09	3.736666667	72.49666667	4.816666667	32.66	1.183333333	155.3733333	14.796	17.41283333
6_2C_Mag	6	leaf	2C	Mag	SW Magnifik	611.7570953	498.6244897	1.209620645	1110.381585	49.27671537	25.31666667	NA	181.58	2.533333333	64.73666667	636.9666667	4.983333333	4.866666667	70.58333333	4.76	32.48333333	2.046666667	204.67	16.69366667	23.6045
6_2C_Nor	6	leaf	2C	Nor	Nordkap	546.7724523	438.1891346	1.259014877	984.9615868	48.70498505	25.23333333	NA	150.98	2.99	72.77666667	679.8833333	9.103333333	2.586666667	68.24666667	5.33	37.66666667	3.866666667	180.8066667	13.265	20.74458333
6_2C_Sed	6	leaf	2C	Sed	Sedula DS	926.1149917	410.9084936	2.248986627	1337.023485	52.38110722	27.24666667	NA	129.59	2.96	75.22	783.9933333	6.053333333	2.763333333	71.73666667	5.016666667	36.39333333	1.87	162.85	15.011	16.574
6_10C_Fer	6	leaf	10C	Fer	KWS Ferrum	697.0858262	403.4737546	1.697741317	1100.559581	61.23872155	5.153333333	NA	149.5466667	2.92	69.28666667	922.34	3.523333333	2.86	81.65666667	0.596666667	22.78333333	7.046666667	168.32	17.07433333	97.85941667
6_10C_Han	6	leaf	10C	Han	Hanswin	1247.854514	414.8188997	3.028725636	1662.673413	65.05239001	5.65	NA	302.1833333	4.303333333	84.02666667	925.28	6.623333333	5.78	91.24	0.496666667	24.35	5.583333333	164.9833333	18.55733333	114.7395833
6_10C_Lak	6	leaf	10C	Lak	Lakaja DS	679.3906553	318.1210778	2.04342079	997.5117333	64.91243794	6.903333333	NA	263.55	3.633333333	73.50666667	1046.703333	4.403333333	3.96	87.13	1.126666667	26.75333333	3.81	152.84	15.19666667	81.99091667
6_10C_Mag	6	leaf	10C	Mag	SW Magnifik	1358.448868	493.7111144	2.783151816	1852.159982	65.18991081	7.71	NA	253.0333333	3.123333333	61.53333333	602.9966667	4.69	5.35	89.57	1.99	28.52666667	2.793333333	164.32	19.06	115.3431667
6_10C_Nor	6	leaf	10C	Nor	Nordkap	1040.520536	340.1954354	2.830562714	1380.715972	59.19901575	6.206666667	NA	162.7166667	2.65	57.17666667	951.6066667	4.353333333	3.58	73.76	0.666666667	27.72	7.186666667	189.28	16.14066667	88.21716667
6_10C_Sed	6	leaf	10C	Sed	Sedula DS	1591.465337	466.2298178	3.411941133	2057.695155	59.54015986	6.746666667	NA	221.09	3.97	77.92666667	825.19	3.546666667	5.356666667	86.74333333	0.733333333	24.38666667	4.06	189.2466667	17.60466667	67.617
7_2C_Fer	7	leaf	2C	Fer	KWS Ferrum	740.2999322	434.8771859	1.787097907	1175.177118	53.756634	13.41	NA	109.65	2.23	53.27666667	570.6033333	3.076666667	3.803333333	89.71666667	2.933333333	35.44333333	5.546666667	161.4433333	20.14066667	28.43858333
7_2C_Han	7	leaf	2C	Han	Hanswin	528.1507607	450.1742172	1.162768507	978.3249779	52.06483639	21.95	NA	204.78	4.34	83.23	724.41	8.51	2.696666667	86.86333333	5.62	31.93	3.51	167.9166667	16.10233333	33.93708333
7_2C_Lak	7	leaf	2C	Lak	Lakaja DS	1062.610294	450.1676746	2.376873105	1512.777969	57.44893139	18.63	NA	189.4366667	2.976666667	75.50333333	632.0533333	4.066666667	4.25	85.37666667	4.733333333	41.52	1.926666667	152.7066667	13.97833333	17.8095
7_2C_Mag	7	leaf	2C	Mag	SW Magnifik	903.3600767	474.6181376	1.958900622	1377.978214	57.18998533	17.48	NA	108.27	3.043333333	63.82	644.1233333	3.106666667	5.706666667	79.28666667	4.36	30.67333333	2.123333333	177.8633333	15.08033333	26.4155
7_2C_Nor	7	leaf	2C	Nor	Nordkap	934.7164607	586.1791717	1.521967574	1520.895632	50.28042707	17	NA	191.22	2.996666667	74.94	733.8366667	8.88	2.14	72.06666667	4.053333333	37.85666667	5.403333333	212.4433333	14.42	24.17233333
7_2C_Sed	7	leaf	2C	Sed	Sedula DS	442.3592284	454.8963242	0.992632828	897.2555525	54.90967119	23.23333333	NA	169.7533333	2.593333333	68.27	584.6766667	5.116666667	4.57	71.96333333	4.673333333	38.35333333	2.403333333	210.0233333	14.49966667	17.90683333
7_10C_Fer	7	leaf	10C	Fer	KWS Ferrum	835.3028196	379.0036532	2.201815607	1214.306473	72.0895073	5.433333333	NA	220.08	3.333333333	75.36333333	875.8833333	3.293333333	4.403333333	95.28666667	0.61	26.17666667	8.376666667	187.2866667	17.20833333	106.4988333
7_10C_Han	7	leaf	10C	Han	Hanswin	862.3404544	470.5210881	1.895937273	1332.861543	68.24659378	6.406666667	NA	256.7333333	3.586666667	83.85333333	729.53	5.813333333	6.823333333	93.23	0.58	25.52	4.82	193.71	18.73	127.8445833
7_10C_Lak	7	leaf	10C	Lak	Lakaja DS	1022.694542	499.9673894	2.049487165	1522.661931	77.82738961	7.916666667	NA	278.0666667	3.073333333	76.21666667	786.0933333	3.086666667	3.883333333	110.78	0.936666667	33.19333333	3.64	170.28	21.778	90.76541667
7_10C_Mag	7	leaf	10C	Mag	SW Magnifik	901.8126367	349.6365749	2.637287625	1251.449212	68.04382844	7.9	NA	204.2166667	3.953333333	78.54666667	812.2933333	4.296666667	5.886666667	107.0233333	1.113333333	30.24666667	3.956666667	163.4166667	19.585	119.9926667
7_10C_Nor	7	leaf	10C	Nor	Nordkap	1099.383731	398.0142319	2.766451441	1497.397962	61.81606219	7.753333333	NA	209.8566667	2.303333333	64.89666667	715.3733333	2.803333333	3.19	94.19666667	0.693333333	27.54666667	6.646666667	202.11	13.991	99.287
7_10C_Sed	7	leaf	10C	Sed	Sedula DS	913.967526	444.2768303	2.105083271	1358.244357	70.87599174	8.836666667	NA	197.19	3.963333333	74.54666667	768.2233333	4.933333333	5.71	97.56333333	1.086666667	34.12	4.636666667	149.7633333	17.75733333	75.86933333
8_2C_Fer	8	leaf	2C	Fer	KWS Ferrum	1152.785814	529.6523089	2.243897516	1682.438123	56.16747886	8.72	NA	71.62666667	3.216666667	59.85666667	423.6266667	3.17	3.333333333	94.81333333	0.42	33.61666667	15.67666667	127.7333333	16.516	41.63491667
8_2C_Han	8	leaf	2C	Han	Hanswin	1117.615091	492.6197832	2.338050354	1610.234874	56.3061727	13.46666667	NA	86.42666667	2.763333333	56.65666667	387.2166667	3.21	3.356666667	99.93333333	0.686666667	29.98	8.036666667	142.88	15.10633333	46.98291667
8_2C_Lak	8	leaf	2C	Lak	Lakaja DS	1087.163717	392.8396126	2.901049648	1480.003329	61.60831012	16.57666667	NA	22.67333333	2.736666667	82.66333333	554.27	2.826666667	3.77	86.11333333	0.63	32.01666667	4.743333333	96.23333333	16.53333333	27.81541667
8_2C_Mag	8	leaf	2C	Mag	SW Magnifik	1122.111647	519.8463058	2.16344265	1641.957953	55.50399341	9.343333333	NA	82.66	2.253333333	51.19	362.51	3.27	4.31	84.92333333	0.366666667	31.6	11.37	159.45	16.767	39.20641667
8_2C_Nor	8	leaf	2C	Nor	Nordkap	1199.965053	488.140154	2.479218203	1688.105207	56.8033592	8.966666667	NA	70.85666667	2.156666667	47.60333333	410.97	1.476666667	1.665	67.99	0.46	32.87666667	12.82666667	140.2333333	14.98733333	35.24258333
8_2C_Sed	8	leaf	2C	Sed	Sedula DS	1191.112224	505.0336615	2.382396485	1696.145885	57.59425445	14.33666667	NA	120.8433333	5.133333333	71.12666667	455.75	3.58	1.456666667	91.51666667	0.443333333	35	9.266666667	129.3066667	15.67266667	28.41141667
8_10C_Fer	8	leaf	10C	Fer	KWS Ferrum	1166.645837	458.0066461	2.560641662	1624.652484	71.18385272	5.433333333	NA	124.89	0.836666667	74.65333333	597.3033333	1.163333333	3.41	84.24333333	0.366666667	31.92	17.00333333	130.8966667	14.42566667	135.5335833
8_10C_Han	8	leaf	10C	Han	Hanswin	938.3232255	512.820149	1.86522513	1451.143375	70.14328551	5.6	NA	184.56	3.446666667	91.08	617.0166667	2.32	5.116666667	117.4066667	0.563333333	24	13.52666667	164.42	20.194	153.014
8_10C_Lak	8	leaf	10C	Lak	Lakaja DS	1111.947875	554.6966384	2.045670116	1666.644513	74.4032139	8.013333333	NA	170.9066667	2.146666667	67.77333333	565.2566667	1.316666667	5.136666667	82.72333333	0.376666667	31.01333333	6.41	128.0733333	14.596	109.57
8_10C_Mag	8	leaf	10C	Mag	SW Magnifik	1039.106095	562.5266058	1.867710229	1601.632701	78.60217351	7.45	NA	114.6433333	1.236666667	59.30333333	461.4833333	1.51	3.676666667	110.5466667	0.456666667	29.61	11.90333333	114.01	21.37133333	150.1334167
8_10C_Nor	8	leaf	10C	Nor	Nordkap	1024.202644	366.7680141	2.855045738	1390.970658	66.61619332	5.366666667	NA	109.2233333	2.253333333	66.61666667	414.7833333	2.026666667	3.21	99	0.783333333	25.67666667	13.64333333	174.69	14.42266667	123.83925
8_10C_Sed	8	leaf	10C	Sed	Sedula DS	1064.99785	487.2459903	2.256716168	1552.24384	72.4905636	7.706666667	NA	137.2733333	3.213333333	68.82666667	595.7666667	2.343333333	3.775	110.0066667	0.413333333	29.93666667	9.226666667	112.91	18.275	91.85191667
9_2C_Fer	9	leaf	2C	Fer	KWS Ferrum	1214.852067	489.6060483	2.523556638	1704.458115	46.0787594	10.87333333	NA	147.84	2.626666667	57.62	622.9033333	4.013333333	4.636666667	86.44	0.483333333	36.44333333	11.07333333	141.7266667	14.76366667	59.05458333
9_2C_Han	9	leaf	2C	Han	Hanswin	935.7633016	331.3088535	2.814510412	1267.072155	57.43399138	4.76	NA	123.09	4.96	89.88666667	508.72	8.216666667	7.026666667	83.00333333	0.503333333	29.91333333	3.36	142.9666667	15.72733333	62.37566667
9_2C_Lak	9	leaf	2C	Lak	Lakaja DS	1323.294983	456.4981331	2.911199025	1779.793116	63.80890139	8.55	NA	204.3966667	4.126666667	88.63333333	535.4866667	7.33	7.076666667	84.88	0.72	39.86	2.516666667	140.4733333	16.10133333	36.16725
9_2C_Mag	9	leaf	2C	Mag	SW Magnifik	1091.171103	478.2258263	2.388078461	1569.396929	54.09334471	5.923333333	NA	163.3733333	5.383333333	74.94333333	517.5233333	7.25	7.436666667	91.44	1.43	36.37666667	3.556666667	194.4	17.705	50.72116667
9_2C_Nor	9	leaf	2C	Nor	Nordkap	1015.032471	374.2634169	2.841484519	1389.295888	56.79848828	14.35666667	NA	185.6333333	4.07	63.8	740.7766667	5.61	4.14	71.89333333	0.846666667	35.29333333	3.963333333	174.1266667	14.90933333	47.32116667
9_2C_Sed	9	leaf	2C	Sed	Sedula DS	1144.903616	408.2992299	2.777665132	1553.202845	59.17151548	11.43333333	NA	166.7966667	4.7	65.57333333	548.7233333	5.793333333	6.78	71.46666667	0.676666667	34.32666667	4.456666667	145.67	14.41333333	34.096
9_10C_Fer	9	leaf	10C	Fer	KWS Ferrum	1013.422041	498.3958625	2.061617687	1511.817904	71.20254933	4.89	NA	102.25	2	81.77666667	633.9566667	2.53	4.433333333	100.4033333	0.39	31.07666667	6.163333333	123.36	17.13133333	154.40225
9_10C_Han	9	leaf	10C	Han	Hanswin	908.8692707	496.7474242	1.808527287	1405.616695	76.8806992	5.526666667	NA	227.4933333	3.93	96.35666667	687.2333333	7.17	6.84	136.5166667	0.483333333	23.88666667	3.346666667	124.35	21.48833333	181.7191667
9_10C_Lak	9	leaf	10C	Lak	Lakaja DS	983.4904653	491.1443122	2.022087837	1474.634778	73.9010989	4.623333333	NA	317.72	7.606666667	106.0966667	970.3033333	9.676666667	6.95	133.8633333	0.753333333	29.95333333	2.38	68.30333333	17.78166667	124.2959167
9_10C_Mag	9	leaf	10C	Mag	SW Magnifik	1015.15516	611.0788875	1.665958191	1626.234048	75.09345298	5.966666667	NA	186.8833333	5	67.94	616.5266667	6.016666667	8.126666667	119.5133333	0.456666667	30.36666667	2.953333333	117.5	22.66766667	172.2959167
9_10C_Nor	9	leaf	10C	Nor	Nordkap	992.9635364	419.5978954	2.398102793	1412.561432	68.24487893	6.403333333	NA	189.8666667	3.87	69.56333333	639.3033333	5.81	4.836666667	102.5566667	0.79	26.37333333	4.426666667	179.18	16.69566667	144.3486667
9_10C_Sed	9	leaf	10C	Sed	Sedula DS	1074.881823	584.2643761	1.838575323	1659.146199	72.56098086	7.42	NA	248.1966667	6.533333333	99.61	781.81	9.53	6.69	105.1266667	0.713333333	28.73666667	3.336666667	126.09	18.288	108.4929167
10_2C_Fer	10	leaf	2C	Fer	KWS Ferrum	1221.156494	497.256868	2.569086205	1718.413361	55.72777267	9.84	NA	144.3366667	2.42	56.24	551.72	3.576666667	4.286666667	79.55333333	0.846666667	33.34	15.47	196.3833333	16.63433333	67.05691667
10_2C_Han	10	leaf	2C	Han	Hanswin	811.5356269	338.2419096	2.409358414	1149.777537	54.09147909	6.023333333	NA	133.8566667	5.446666667	75.89	469.7966667	7.126666667	6.326666667	87.56666667	0.753333333	23.67333333	7.6	300.8633333	16.04633333	68.93475
10_2C_Lak	10	leaf	2C	Lak	Lakaja DS	1175.426073	417.7515153	2.899192431	1593.177588	59.51464935	12.22666667	NA	141.2033333	2.816666667	68.95666667	576.9966667	3.806666667	4.97	76.37666667	1.56	34.65	5.183333333	174.3466667	13.70133333	37.94341667
10_2C_Mag	10	leaf	2C	Mag	SW Magnifik	972.3058692	480.8470254	2.137367248	1453.152894	56.93055094	10.89333333	NA	136.98	3.996666667	55.71666667	560.83	3.706666667	7.193333333	81.15	1.383333333	35.47333333	4.063333333	166.5266667	17.852	57.469
10_2C_Nor	10	leaf	2C	Nor	Nordkap	1001.121212	417.5843093	2.47235613	1418.705521	54.9909154	7.896666667	NA	140.9333333	5.246666667	68.69666667	551.9666667	5.32	3.326666667	77.96666667	0.89	30.29666667	8.51	211.7433333	12.90866667	52.7555
10_2C_Sed	10	leaf	2C	Sed	Sedula DS	1070.378846	488.2213382	2.171709908	1558.600184	58.90419627	8.81	NA	176.6466667	4.626666667	85.45333333	605.43	3.723333333	7.63	103.2933333	0.893333333	32.05333333	8.44	159.3433333	17.22633333	41.0015
10_10C_Fer	10	leaf	10C	Fer	KWS Ferrum	789.5469268	311.1225905	2.54273655	1100.669517	68.87082379	5.02	NA	90.16333333	2.483333333	72.08333333	691.11	3.3	4.703333333	103.0633333	0.63	29.36	7.893333333	118.7333333	19.965	163.92425
10_10C_Han	10	leaf	10C	Han	Hanswin	882.5907085	534.9446244	1.715557327	1417.535333	72.00301386	5.183333333	NA	228.8566667	5.613333333	96.63	497.3	7.02	8.543333333	132.0966667	0.683333333	23.21	2.89	119.9666667	18.98266667	183.6649167
10_10C_Lak	10	leaf	10C	Lak	Lakaja DS	971.1785064	527.7409702	1.839378336	1498.919476	77.26202079	5.07	NA	224.4733333	3.773333333	82.95666667	525.86	4.056666667	7.606666667	99.22	0.603333333	26.86333333	2.703333333	129.4233333	16.98633333	126.4571667
10_10C_Mag	10	leaf	10C	Mag	SW Magnifik	988.7813065	561.9498752	1.793318232	1550.731182	72.9693303	6.726666667	NA	123.59	4.773333333	61.49	633.21	4.913333333	8.106666667	134.86	0.753333333	28.98333333	3.193333333	124.3733333	23.28841265	175.3285833
10_10C_Nor	10	leaf	10C	Nor	Nordkap	925.5920103	505.9232898	1.87333627	1431.5153	75.94669825	4.78	NA	104.5333333	2.446666667	61.97333333	488.9766667	3.306666667	4.33	93.72333333	0.416666667	25.96666667	4.996666667	186.6	15.812	141.4238333
10_10C_Sed	10	leaf	10C	Sed	Sedula DS	950.9626196	466.5222593	2.034219209	1417.484879	76.04145106	6.63	NA	148.2966667	2.586666667	70.34666667	633.8366667	4.42	7.026666667	98.62	0.593333333	26.13	4.363333333	135.8633333	18.72733333	110.73475
