# Supplementary material for: The effect of cold acclimation, deacclimation and reacclimation on metabolite profiles and freezing tolerance in winter wheat
Source: Front Plant Sci. 2022 Aug 15;13:959118. doi: 10.3389/fpls.2022.959118 (PMC9421140; doi:10.3389/fpls.2022.959118)
Supplement: Supplementary file 3 [file Data_Sheet_3.XLSX]

## Sheet: Sheet 1
condition	sampling	tissue	group	genotype	full_genotype	chl_a	chl_b	chl_ab_ratio	total_chl	cwc	amino_acids	citrate	f6p	fructose	g1p	g6p	glucose	malate	polyphenols	proline	proteins	starch	sucrose	tac	gla	lt30
8_2C_Fer	8	crown	2C	Fer	KWS Ferrum	NA	NA	NA	NA	64.6282037	25.03666667	4.003333333	316.84	11.93333333	132.1066667	1837.43	14.19666667	17.19666667	12.06333333	2.703333333	16.44666667	7.48	223.2733333	13.24933333	41.63491667	-11.925
8_2C_Han	8	crown	2C	Han	Hanswin	NA	NA	NA	NA	58.65824738	26.54666667	3.006666667	329.8833333	15.06	134.0533333	1719.37	18.05	15.43666667	10.12666667	4.036666667	12.58	5.99	159.3833333	10.271	46.98291667	-13.32
8_2C_Lak	8	crown	2C	Lak	Lakaja DS	NA	NA	NA	NA	57.27864832	26.01666667	4.35	304.4966667	10.77333333	128.48	1544.02	13.34333333	14.39666667	10.66666667	3.983333333	16.79666667	5.546666667	133.79	10.426	27.81541667	-14.905
8_2C_Mag	8	crown	2C	Mag	SW Magnifik	NA	NA	NA	NA	54.72300122	26.33333333	4.473333333	314.7866667	13.98333333	133.8133333	1784.096667	13.55	16.05333333	7.99	4.34	14.11	5.086666667	110.72	8.456666667	39.20641667	-13.8175
8_2C_Nor	8	crown	2C	Nor	Nordkap	NA	NA	NA	NA	67.27800476	27.72333333	4.476666667	317.9466667	15.47333333	132.48	1441.326667	16.05666667	12.86	12.23666667	2.546666667	13.68	7.503333333	130.74	10.563	35.24258333	-13.57
8_2C_Sed	8	crown	2C	Sed	Sedula DS	NA	NA	NA	NA	52.73944707	22.39666667	3.77	335.3166667	19.14	141.9266667	1577.456667	19.22666667	12.94	14.75333333	2.663333333	11.98666667	6.506666667	72.85666667	9.644333333	28.41141667	-13.59
8_10C_Fer	8	crown	10C	Fer	KWS Ferrum	NA	NA	NA	NA	68.57997966	7.56	3.356666667	291.34	7.22	109.4133333	1620.636667	7.766666667	12.06	9.206666667	0.766666667	11.89	8.78	299.8866667	11.103	135.5335833	-12.365
8_10C_Han	8	crown	10C	Han	Hanswin	NA	NA	NA	NA	64.98005125	11.76	1.673333333	294.5833333	9.806666667	111.0733333	1208.23	5.476666667	12.8	6.48	1.183333333	9.526666667	9.303333333	321.4066667	11.29833333	153.014	-12.7025
8_10C_Lak	8	crown	10C	Lak	Lakaja DS	NA	NA	NA	NA	67.36368155	11.31333333	3.616666667	246.0233333	11.27	93.78	1181.246667	7.146666667	10.90666667	6.226666667	2.366666667	13.05666667	5.336666667	277.8866667	9.628	109.57	-15.2975
8_10C_Mag	8	crown	10C	Mag	SW Magnifik	NA	NA	NA	NA	64.36470048	7.383333333	2.723333333	241.7333333	12.99666667	91.73666667	1253.263333	10.34333333	12.57666667	6.8	1.786666667	10.36333333	5.246666667	237.57	7.705666667	150.1334167	-15.1875
8_10C_Nor	8	crown	10C	Nor	Nordkap	NA	NA	NA	NA	47.75671131	13.19	3.333333333	256.4133333	9.846666667	99.8	1285.72	9.493333333	12.99	7.556666667	1.513333333	12.05666667	7.173333333	293.15	9.799333333	123.83925	-14.17666667
8_10C_Sed	8	crown	10C	Sed	Sedula DS	NA	NA	NA	NA	69.23904995	9.456666667	3.246666667	291.2833333	12.83333333	108.1666667	1312.083333	10.64333333	13.38	8.023333333	2.266666667	12.41	7.143333333	341.2933333	9.807666667	91.85191667	-14.35
10_2C_Fer	10	crown	2C	Fer	KWS Ferrum	NA	NA	NA	NA	59.81021117	24.99666667	2.76	314.88	5.136666667	132.5566667	1884.23	10.70333333	15.15	7.283333333	4.176666667	14.09666667	4.19	265.08	10.80966667	67.05691667	-13.445
10_2C_Han	10	crown	2C	Han	Hanswin	NA	NA	NA	NA	66.90494677	15.51666667	1.906666667	381.82	7.05	170.0866667	1991.956667	15.56	13.14666667	8.993333333	4.253333333	14.65333333	5.616666667	314.46	9.054666667	68.93475	-14.14
10_2C_Lak	10	crown	2C	Lak	Lakaja DS	NA	NA	NA	NA	58.4449035	29.48333333	4.246666667	303.4833333	6.223333333	108.4566667	1921.476667	10.33333333	14.41333333	9.15	10.38666667	22.87	4.243333333	251.3533333	13.79033333	37.94341667	-18.3275
10_2C_Mag	10	crown	2C	Mag	SW Magnifik	NA	NA	NA	NA	60.69787794	27.79666667	2.636666667	374.15	8.366666667	143.94	2106.266667	15.97666667	14.61333333	7.09	7.613333333	16.44	3.033333333	308.8866667	10.16466667	57.469	-18.235
10_2C_Nor	10	crown	2C	Nor	Nordkap	NA	NA	NA	NA	51.74179899	31.63333333	3.74	357.1633333	6.316666667	148.9366667	1988.84	14.99	14.24333333	8.613333333	6.63	15.33	5.473333333	263.8833333	11.26433333	52.7555	-15.15
10_2C_Sed	10	crown	2C	Sed	Sedula DS	NA	NA	NA	NA	50.36549708	19.87666667	2.766666667	351.4366667	9.836666667	147.9766667	2001.103333	14.88666667	13.20333333	10.67333333	5.11	17.05	5.18	345.5566667	11.12366667	41.0015	-16.08
10_10C_Fer	10	crown	10C	Fer	KWS Ferrum	NA	NA	NA	NA	69.06693902	10.67	2.69	255.8833333	6.49	97.35333333	1505.286667	7.163333333	10.93333333	8.31	1.873333333	15.85666667	3.976666667	334.1166667	10.819	163.92425	-14.13666667
10_10C_Han	10	crown	10C	Han	Hanswin	NA	NA	NA	NA	70.39419966	9.346666667	1.24	255.8	11.88333333	104.1433333	1328.563333	10.98	12.22333333	8.79	2.473333333	10.56333333	5.043333333	434.38	9.953666667	183.6649167	-13.9175
10_10C_Lak	10	crown	10C	Lak	Lakaja DS	NA	NA	NA	NA	66.60142476	10.82	2.343333333	226.2633333	10.50666667	84.35333333	1175.76	9.45	13.20333333	10.05333333	3.49	20.00666667	2.763333333	269.7533333	11.70166667	126.4571667	-17.6875
10_10C_Mag	10	crown	10C	Mag	SW Magnifik	NA	NA	NA	NA	64.36260237	9.916666667	1.79	240.0133333	14.1	98.45333333	1411.176667	10.92	13.96	5.966666667	3.063333333	7.61	2.393333333	359	9.836	175.3285833	-16.865
10_10C_Nor	10	crown	10C	Nor	Nordkap	NA	NA	NA	NA	68.49957821	12.43333333	3.57	232.47	5.13	96.91333333	1445.703333	9.093333333	11.68	7.8	2.18	8.763333333	4.643333333	419.07	10.72566667	141.4238333	-14.8525
10_10C_Sed	10	crown	10C	Sed	Sedula DS	NA	NA	NA	NA	65.08031731	10.35666667	1.856666667	290.4933333	9.956666667	116.0633333	1460.393333	12.20666667	15.93333333	8.71	2.213333333	17.18	3.53	489.77	9.104666667	110.73475	-16.135
8_2C_Fer	8	leaf	2C	Fer	KWS Ferrum	1152.785814	529.6523089	2.243897516	1682.438123	56.16747886	8.72	NA	71.62666667	3.216666667	59.85666667	423.6266667	3.17	3.333333333	94.81333333	0.42	33.61666667	15.67666667	127.7333333	16.516	41.63491667	-11.925
8_2C_Han	8	leaf	2C	Han	Hanswin	1117.615091	492.6197832	2.338050354	1610.234874	56.3061727	13.46666667	NA	86.42666667	2.763333333	56.65666667	387.2166667	3.21	3.356666667	99.93333333	0.686666667	29.98	8.036666667	142.88	15.10633333	46.98291667	-13.32
8_2C_Lak	8	leaf	2C	Lak	Lakaja DS	1087.163717	392.8396126	2.901049648	1480.003329	61.60831012	16.57666667	NA	22.67333333	2.736666667	82.66333333	554.27	2.826666667	3.77	86.11333333	0.63	32.01666667	4.743333333	96.23333333	16.53333333	27.81541667	-14.905
8_2C_Mag	8	leaf	2C	Mag	SW Magnifik	1122.111647	519.8463058	2.16344265	1641.957953	55.50399341	9.343333333	NA	82.66	2.253333333	51.19	362.51	3.27	4.31	84.92333333	0.366666667	31.6	11.37	159.45	16.767	39.20641667	-13.8175
8_2C_Nor	8	leaf	2C	Nor	Nordkap	1199.965053	488.140154	2.479218203	1688.105207	56.8033592	8.966666667	NA	70.85666667	2.156666667	47.60333333	410.97	1.476666667	1.665	67.99	0.46	32.87666667	12.82666667	140.2333333	14.98733333	35.24258333	-13.57
8_2C_Sed	8	leaf	2C	Sed	Sedula DS	1191.112224	505.0336615	2.382396485	1696.145885	57.59425445	14.33666667	NA	120.8433333	5.133333333	71.12666667	455.75	3.58	1.456666667	91.51666667	0.443333333	35	9.266666667	129.3066667	15.67266667	28.41141667	-13.59
8_10C_Fer	8	leaf	10C	Fer	KWS Ferrum	1166.645837	458.0066461	2.560641662	1624.652484	71.18385272	5.433333333	NA	124.89	0.836666667	74.65333333	597.3033333	1.163333333	3.41	84.24333333	0.366666667	31.92	17.00333333	130.8966667	14.42566667	135.5335833	-12.365
8_10C_Han	8	leaf	10C	Han	Hanswin	938.3232255	512.820149	1.86522513	1451.143375	70.14328551	5.6	NA	184.56	3.446666667	91.08	617.0166667	2.32	5.116666667	117.4066667	0.563333333	24	13.52666667	164.42	20.194	153.014	-12.7025
8_10C_Lak	8	leaf	10C	Lak	Lakaja DS	1111.947875	554.6966384	2.045670116	1666.644513	74.4032139	8.013333333	NA	170.9066667	2.146666667	67.77333333	565.2566667	1.316666667	5.136666667	82.72333333	0.376666667	31.01333333	6.41	128.0733333	14.596	109.57	-15.2975
8_10C_Mag	8	leaf	10C	Mag	SW Magnifik	1039.106095	562.5266058	1.867710229	1601.632701	78.60217351	7.45	NA	114.6433333	1.236666667	59.30333333	461.4833333	1.51	3.676666667	110.5466667	0.456666667	29.61	11.90333333	114.01	21.37133333	150.1334167	-15.1875
8_10C_Nor	8	leaf	10C	Nor	Nordkap	1024.202644	366.7680141	2.855045738	1390.970658	66.61619332	5.366666667	NA	109.2233333	2.253333333	66.61666667	414.7833333	2.026666667	3.21	99	0.783333333	25.67666667	13.64333333	174.69	14.42266667	123.83925	-14.17666667
8_10C_Sed	8	leaf	10C	Sed	Sedula DS	1064.99785	487.2459903	2.256716168	1552.24384	72.4905636	7.706666667	NA	137.2733333	3.213333333	68.82666667	595.7666667	2.343333333	3.775	110.0066667	0.413333333	29.93666667	9.226666667	112.91	18.275	91.85191667	-14.35
10_2C_Fer	10	leaf	2C	Fer	KWS Ferrum	1221.156494	497.256868	2.569086205	1718.413361	55.72777267	9.84	NA	144.3366667	2.42	56.24	551.72	3.576666667	4.286666667	79.55333333	0.846666667	33.34	15.47	196.3833333	16.63433333	67.05691667	-13.445
10_2C_Han	10	leaf	2C	Han	Hanswin	811.5356269	338.2419096	2.409358414	1149.777537	54.09147909	6.023333333	NA	133.8566667	5.446666667	75.89	469.7966667	7.126666667	6.326666667	87.56666667	0.753333333	23.67333333	7.6	300.8633333	16.04633333	68.93475	-14.14
10_2C_Lak	10	leaf	2C	Lak	Lakaja DS	1175.426073	417.7515153	2.899192431	1593.177588	59.51464935	12.22666667	NA	141.2033333	2.816666667	68.95666667	576.9966667	3.806666667	4.97	76.37666667	1.56	34.65	5.183333333	174.3466667	13.70133333	37.94341667	-18.3275
10_2C_Mag	10	leaf	2C	Mag	SW Magnifik	972.3058692	480.8470254	2.137367248	1453.152894	56.93055094	10.89333333	NA	136.98	3.996666667	55.71666667	560.83	3.706666667	7.193333333	81.15	1.383333333	35.47333333	4.063333333	166.5266667	17.852	57.469	-18.235
10_2C_Nor	10	leaf	2C	Nor	Nordkap	1001.121212	417.5843093	2.47235613	1418.705521	54.9909154	7.896666667	NA	140.9333333	5.246666667	68.69666667	551.9666667	5.32	3.326666667	77.96666667	0.89	30.29666667	8.51	211.7433333	12.90866667	52.7555	-15.15
10_2C_Sed	10	leaf	2C	Sed	Sedula DS	1070.378846	488.2213382	2.171709908	1558.600184	58.90419627	8.81	NA	176.6466667	4.626666667	85.45333333	605.43	3.723333333	7.63	103.2933333	0.893333333	32.05333333	8.44	159.3433333	17.22633333	41.0015	-16.08
10_10C_Fer	10	leaf	10C	Fer	KWS Ferrum	789.5469268	311.1225905	2.54273655	1100.669517	68.87082379	5.02	NA	90.16333333	2.483333333	72.08333333	691.11	3.3	4.703333333	103.0633333	0.63	29.36	7.893333333	118.7333333	19.965	163.92425	-14.13666667
10_10C_Han	10	leaf	10C	Han	Hanswin	882.5907085	534.9446244	1.715557327	1417.535333	72.00301386	5.183333333	NA	228.8566667	5.613333333	96.63	497.3	7.02	8.543333333	132.0966667	0.683333333	23.21	2.89	119.9666667	18.98266667	183.6649167	-13.9175
10_10C_Lak	10	leaf	10C	Lak	Lakaja DS	971.1785064	527.7409702	1.839378336	1498.919476	77.26202079	5.07	NA	224.4733333	3.773333333	82.95666667	525.86	4.056666667	7.606666667	99.22	0.603333333	26.86333333	2.703333333	129.4233333	16.98633333	126.4571667	-17.6875
10_10C_Mag	10	leaf	10C	Mag	SW Magnifik	988.7813065	561.9498752	1.793318232	1550.731182	72.9693303	6.726666667	NA	123.59	4.773333333	61.49	633.21	4.913333333	8.106666667	134.86	0.753333333	28.98333333	3.193333333	124.3733333	23.28841265	175.3285833	-16.865
10_10C_Nor	10	leaf	10C	Nor	Nordkap	925.5920103	505.9232898	1.87333627	1431.5153	75.94669825	4.78	NA	104.5333333	2.446666667	61.97333333	488.9766667	3.306666667	4.33	93.72333333	0.416666667	25.96666667	4.996666667	186.6	15.812	141.4238333	-14.8525
10_10C_Sed	10	leaf	10C	Sed	Sedula DS	950.9626196	466.5222593	2.034219209	1417.484879	76.04145106	6.63	NA	148.2966667	2.586666667	70.34666667	633.8366667	4.42	7.026666667	98.62	0.593333333	26.13	4.363333333	135.8633333	18.72733333	110.73475	-16.135
8_10C_ND_Fer	8_ND	leaf	10C	Fer	KWS Ferrum	817.0409346	361.6838879	2.246334096	1178.724823	67.02406622	16.66	NA	173.5966667	3.76	78.42333333	984.0233333	2.866666667	3.055	102.1833333	4.116666667	27.73333333	3.623333333	136.16	21.39366667	NA	-13.07
8_10C_ND_Han	8_ND	leaf	10C	Han	Hanswin	892.892355	370.0273651	2.427244052	1262.91972	68.59655537	13.71333333	NA	304.8933333	3.403333333	95.41666667	980.6833333	5.223333333	6.15	118.24	5.923333333	26.60333333	2.476666667	191.1466667	21.31666667	NA	-13.965
8_10C_ND_Lak	8_ND	leaf	10C	Lak	Lakaja DS	847.9718303	353.9974815	2.386654108	1201.969311	68.12085553	31.16666667	NA	186.93	2.59	79.57333333	853.8433333	3.836666667	4.093333333	104.64	5.816666667	24.44333333	1.536666667	155.2133333	17.72966667	NA	-17.3
8_10C_ND_Mag	8_ND	leaf	10C	Mag	SW Magnifik	714.2393888	342.6414958	2.101913238	1056.880885	65.74308373	12.98666667	NA	230.4133333	3.56	80.42333333	895.95	3.776666667	6.203333333	131.6133333	5.266666667	24.46666667	2.426666667	167.1333333	21.41633333	NA	-19.17
8_10C_ND_Nor	8_ND	leaf	10C	Nor	Nordkap	851.3327569	314.5098095	2.694989514	1165.842566	68.56808523	14.79	NA	156.93	2.096666667	58.37666667	542.88	3.7	5.286666667	104.0533333	5.093333333	28.72333333	3.026666667	177.0533333	16.469	NA	-15.1475
8_10C_ND_Sed	8_ND	leaf	10C	Sed	Sedula DS	774.8496672	296.5175728	2.63295672	1071.36724	66.36918723	27.30666667	NA	212.0833333	2.303333333	66.62333333	751.4333333	4.076666667	3.253333333	103.8033333	6.39	25.34333333	1.533333333	131.53	17.32	NA	-17.01333333
8_2C_ND_Fer	8_ND	leaf	2C	Fer	KWS Ferrum	944.0026504	394.800487	2.418312637	1338.803137	53.06340944	23.61333333	NA	155.7533333	5.06	89.59	682.6633333	5.493333333	4.12	89.49333333	6.436666667	36.21666667	3.64	133.3166667	17.18433333	NA	-14.74
8_2C_ND_Han	8_ND	leaf	2C	Han	Hanswin	784.2423859	405.011171	2.026232845	1189.253557	54.00920269	13.97333333	NA	123.5433333	5.166666667	74.82333333	436.1	7.463333333	5.366666667	89.54	2.493333333	27.60333333	1.806666667	181.2466667	15.88266667	NA	-16.2025
8_2C_ND_Lak	8_ND	leaf	2C	Lak	Lakaja DS	867.2237254	396.3502788	2.210952395	1263.574004	53.34344591	40.45	NA	194.7833333	4.573333333	105.1533333	983.2	5.406666667	2.993333333	76.99666667	7.52	38.03666667	1.34	125.0166667	13.75233333	NA	-19.82
8_2C_ND_Mag	8_ND	leaf	2C	Mag	SW Magnifik	914.1909792	533.1863893	1.717414389	1447.377369	57.58905015	11.02333333	NA	115.59	3.706666667	67.5	786.77	4.573333333	5.55	85.02	2.01	30.01666667	1.776666667	163.7733333	18.36566667	NA	-18.82
8_2C_ND_Nor	8_ND	leaf	2C	Nor	Nordkap	895.6702106	371.1308535	2.464912148	1266.801064	51.92143354	13.11	NA	178.33	4.826666667	61.01333333	599.9266667	6.293333333	5.29	83.89333333	1.83	28.51666667	2.2	197.17	14.221	NA	-15.3325
8_2C_ND_Sed	8_ND	leaf	2C	Sed	Sedula DS	902.6372083	365.1103682	2.482295641	1267.747576	56.48421995	12.08	NA	152.65	4.946666667	66.4	737.8533333	5.536666667	0.79	95.11333333	1.296666667	29.84333333	1.943333333	178.47	17.782	NA	-18.41
8_10C_ND_Fer	8_ND	crown	10C	Fer	KWS Ferrum	NA	NA	NA	NA	64.34855831	69.66333333	2.2	254.2766667	11.98333333	99.16	1563.356667	6.97	10.01666667	5.746666667	9.203333333	14.07	2.23	263.7066667	10.79766667	NA	-13.07
8_10C_ND_Han	8_ND	crown	10C	Han	Hanswin	NA	NA	NA	NA	61.80905748	42.12666667	2.336666667	313.4566667	13.24333333	116.17	1881.563333	11.77333333	13.55	6.633333333	12.51	14.32666667	3.383333333	351.26	9.275	NA	-13.965
8_10C_ND_Lak	8_ND	crown	10C	Lak	Lakaja DS	NA	NA	NA	NA	58.0580462	65.87333333	2.863333333	284.75	7.61	90.98666667	1588.626667	9.746666667	11.90333333	6.363333333	17.99666667	27.60666667	2.613333333	375.01	10.59	NA	-17.3
8_10C_ND_Mag	8_ND	crown	10C	Mag	SW Magnifik	NA	NA	NA	NA	65.50386665	51.29	1.853333333	262.2466667	5.603333333	110.5833333	1829.693333	10.14333333	14.79	6.21	16.70666667	21.55666667	2.476666667	363.8266667	8.33	NA	-19.17
8_10C_ND_Nor	8_ND	crown	10C	Nor	Nordkap	NA	NA	NA	NA	58.13380629	54.55333333	2.61	291.83	9.356666667	113.13	2167.663333	12.72666667	12	9.276666667	13.22666667	14.07666667	2.736666667	299.7266667	10.805	NA	-15.1475
8_10C_ND_Sed	8_ND	crown	10C	Sed	Sedula DS	NA	NA	NA	NA	58.14521748	60.51333333	1.51	266.15	12.41666667	98.87666667	1561	11.33666667	11.75666667	6.336666667	14.25333333	14.90666667	1.703333333	317.6766667	8.669333333	NA	-17.01333333
8_2C_ND_Fer	8_ND	crown	2C	Fer	KWS Ferrum	NA	NA	NA	NA	60.63480723	70.92666667	3.43	397.4233333	9.166666667	146.9733333	2281.34	16.37333333	10.54	11.71	13.62666667	19.36666667	1.676666667	159.4733333	10.56166667	NA	-14.74
8_2C_ND_Han	8_ND	crown	2C	Han	Hanswin	NA	NA	NA	NA	54.47909062	25.65666667	3.5	385.9533333	9.723333333	172.83	1883.42	19.85333333	15.21	10.15	10.83	16.34	2.043333333	243.82	12.01666667	NA	-16.2025
8_2C_ND_Lak	8_ND	crown	2C	Lak	Lakaja DS	NA	NA	NA	NA	53.62912871	56.24666667	4.673333333	412.0533333	8.013333333	138.26	1897.56	18.02666667	12.63666667	9.06	16.62333333	21.65333333	2.45	171.4433333	11.32633333	NA	-19.82
8_2C_ND_Mag	8_ND	crown	2C	Mag	SW Magnifik	NA	NA	NA	NA	54.27604544	28.62333333	3.076666667	376.0933333	8.083333333	137.46	2126.183333	17.47333333	16.44666667	7.61	15.46333333	17.12333333	2.976666667	275.81	10.68333333	NA	-18.82
8_2C_ND_Nor	8_ND	crown	2C	Nor	Nordkap	NA	NA	NA	NA	60.8007733	28.23	4.313333333	374.01	11.09666667	152.8966667	2396.37	19.92333333	11.69666667	9.976666667	10.98666667	19.05666667	2.15	287.2933333	10.965	NA	-15.3325
8_2C_ND_Sed	8_ND	crown	2C	Sed	Sedula DS	NA	NA	NA	NA	57.03498931	19.53333333	2.89	311.32	14.92666667	149.08	1679.276667	19.23666667	15.52666667	13.99666667	11.63333333	15.6	2.186666667	265.8066667	11.76533333	NA	-18.41
