# Supplementary material for: The effect of cold acclimation, deacclimation and reacclimation on metabolite profiles and freezing tolerance in winter wheat
Source: Front Plant Sci. 2022 Aug 15;13:959118. doi: 10.3389/fpls.2022.959118 (PMC9421140; doi:10.3389/fpls.2022.959118)
Supplement: Supplementary file 4 [file Data_Sheet_4.XLSX]

## Sheet: Sheet 1
replicate	condition	sampling	tissue	group	genotype	full_genotype	chl_a	chl_b	chl_ab_ratio	total_chl	cwc	amino_acids	citrate	f6p	fructose	g1p	g6p	glucose	malate	polyphenols	proline	proteins	starch	sucrose	tac	gla	green_weight	dry_weight
0_2C_Fer_1	0_2C_Fer	0	crown	2C	Fer	KWS Ferrum	NA	NA	NA	NA	25	18.86	0.76	209.09	0.31	98.18	1514.42	2.92	3.31	8.28	0.26	16.59	1.13	NA	9.244	NA	NA	NA
0_2C_Fer_2	0_2C_Fer	0	crown	2C	Fer	KWS Ferrum	NA	NA	NA	NA	40.7239819	23.16	2.18	331.97	1.7	86.16	1478.9	3.88	8.39	4.22	0.27	14.49	2.55	11.59	9.136	NA	NA	NA
0_2C_Fer_3	0_2C_Fer	0	crown	2C	Fer	KWS Ferrum	NA	NA	NA	NA	41.86046512	10.05	0.12	109.82	0.75	35.81	799	4.39	3.7	4	0.08	9.06	0.66	3.4	8.599	NA	NA	NA
0_2C_Han_1	0_2C_Han	0	crown	2C	Han	Hanswin	NA	NA	NA	NA	45	15.96	1.99	186.46	0.78	45.29	1760.01	2.68	2.83	11.54	0.1	15.33	1.34	NA	7.881	NA	NA	NA
0_2C_Han_2	0_2C_Han	0	crown	2C	Han	Hanswin	NA	NA	NA	NA	30.6122449	12.72	0.55	284.26	1.24	22.8	909.25	3.62	4.85	9.93	0.04	12.03	0.74	NA	9.519	NA	NA	NA
0_2C_Han_3	0_2C_Han	0	crown	2C	Han	Hanswin	NA	NA	NA	NA	35.55555556	19.43	NA	181.62	1.73	106.48	1306.15	4.78	4.91	8.33	0.14	17.38	1.88	10.24	11.699	NA	NA	NA
0_2C_Lak_1	0_2C_Lak	0	crown	2C	Lak	Lakaja DS	NA	NA	NA	NA	62.20095694	27.54	1.85	397.26	1.54	131.27	2359.17	4.81	6.2	5.5	0.13	18.06	1.89	10.59	8.601	NA	NA	NA
0_2C_Lak_2	0_2C_Lak	0	crown	2C	Lak	Lakaja DS	NA	NA	NA	NA	46.2962963	21.06	0.8	381.97	2.38	48.29	1079.22	5.85	11.17	10.68	0.08	18	2.8	8.81	9.742	NA	NA	NA
0_2C_Lak_3	0_2C_Lak	0	crown	2C	Lak	Lakaja DS	NA	NA	NA	NA	39.77272727	25.82	1.53	237.9	2.43	122.64	1741.98	6.83	8.46	10.23	0.2	22.87	2.68	1.76	7.117	NA	NA	NA
0_2C_Mag_1	0_2C_Mag	0	crown	2C	Mag	SW Magnifik	NA	NA	NA	NA	39.47368421	14.01	0.4	297.13	0.62	61	1116.23	1.67	6.7	6.63	0.21	15.25	1.22	5.05	9.154	NA	NA	NA
0_2C_Mag_2	0_2C_Mag	0	crown	2C	Mag	SW Magnifik	NA	NA	NA	NA	38.67403315	15.43	1.5	145.22	0.79	60.72	1302.13	4	5.14	11.55	0.16	17.07	1.87	13.85	8.52	NA	NA	NA
0_2C_Mag_3	0_2C_Mag	0	crown	2C	Mag	SW Magnifik	NA	NA	NA	NA	37.73584906	11.87	0.49	123.73	1.42	52.07	1041.99	3.6	5.75	6.1	0.18	13.71	1.03	8.97	8.961	NA	NA	NA
0_2C_Nor_1	0_2C_Nor	0	crown	2C	Nor	Nordkap	NA	NA	NA	NA	50.92592593	24.9	0.75	214.79	1.65	109.32	1259.75	2.48	6.18	6.33	0.28	18.53	1.57	3.55	10.688	NA	NA	NA
0_2C_Nor_2	0_2C_Nor	0	crown	2C	Nor	Nordkap	NA	NA	NA	NA	38.46153846	12.05	1.95	85.28	1.13	27.49	817.38	3.78	7.9	10.4	0.13	11.01	0.98	NA	9.461	NA	NA	NA
0_2C_Nor_3	0_2C_Nor	0	crown	2C	Nor	Nordkap	NA	NA	NA	NA	59.40594059	16.13	1.4	143.81	1.76	88.17	1200.99	6.99	9.47	14.29	0.13	16.76	1.5	NA	9.574	NA	NA	NA
0_2C_Sed_1	0_2C_Sed	0	crown	2C	Sed	Sedula DS	NA	NA	NA	NA	49.45054945	14.67	NA	224.83	0.56	51.05	587.03	4.37	2.05	10.29	0.07	12.45	0.59	3.31	9.596	NA	NA	NA
0_2C_Sed_2	0_2C_Sed	0	crown	2C	Sed	Sedula DS	NA	NA	NA	NA	40.46242775	24.37	0.62	222.41	3.21	96.45	1269.88	7.53	7.05	10.83	0.15	20.63	2.16	0.94	10.391	NA	NA	NA
0_2C_Sed_3	0_2C_Sed	0	crown	2C	Sed	Sedula DS	NA	NA	NA	NA	60.74766355	23.02	1.84	218.73	1.41	69.59	1330.85	4.15	7.68	5.71	0.21	20.52	1.84	12.74	8.4	NA	NA	NA
0_10C_Fer_1	0_10C_Fer	0	crown	10C	Fer	KWS Ferrum	NA	NA	NA	NA	25	18.86	0.76	209.09	0.31	98.18	1514.42	2.92	3.31	8.28	0.26	16.59	1.13	NA	9.244	NA	NA	NA
0_10C_Fer_2	0_10C_Fer	0	crown	10C	Fer	KWS Ferrum	NA	NA	NA	NA	40.7239819	23.16	2.18	331.97	1.7	86.16	1478.9	3.88	8.39	4.22	0.27	14.49	2.55	11.59	9.136	NA	NA	NA
0_10C_Fer_3	0_10C_Fer	0	crown	10C	Fer	KWS Ferrum	NA	NA	NA	NA	41.86046512	10.05	0.12	109.82	0.75	35.81	799	4.39	3.7	4	0.08	9.06	0.66	3.4	8.599	NA	NA	NA
0_10C_Han_1	0_10C_Han	0	crown	10C	Han	Hanswin	NA	NA	NA	NA	45	15.96	1.99	186.46	0.78	45.29	1760.01	2.68	2.83	11.54	0.1	15.33	1.34	NA	7.881	NA	NA	NA
0_10C_Han_2	0_10C_Han	0	crown	10C	Han	Hanswin	NA	NA	NA	NA	30.6122449	12.72	0.55	284.26	1.24	22.8	909.25	3.62	4.85	9.93	0.04	12.03	0.74	NA	9.519	NA	NA	NA
0_10C_Han_3	0_10C_Han	0	crown	10C	Han	Hanswin	NA	NA	NA	NA	35.55555556	19.43	NA	181.62	1.73	106.48	1306.15	4.78	4.91	8.33	0.14	17.38	1.88	10.24	11.699	NA	NA	NA
0_10C_Lak_1	0_10C_Lak	0	crown	10C	Lak	Lakaja DS	NA	NA	NA	NA	62.20095694	27.54	1.85	397.26	1.54	131.27	2359.17	4.81	6.2	5.5	0.13	18.06	1.89	10.59	8.601	NA	NA	NA
0_10C_Lak_2	0_10C_Lak	0	crown	10C	Lak	Lakaja DS	NA	NA	NA	NA	46.2962963	21.06	0.8	381.97	2.38	48.29	1079.22	5.85	11.17	10.68	0.08	18	2.8	8.81	9.742	NA	NA	NA
0_10C_Lak_3	0_10C_Lak	0	crown	10C	Lak	Lakaja DS	NA	NA	NA	NA	39.77272727	25.82	1.53	237.9	2.43	122.64	1741.98	6.83	8.46	10.23	0.2	22.87	2.68	1.76	7.117	NA	NA	NA
0_10C_Mag_1	0_10C_Mag	0	crown	10C	Mag	SW Magnifik	NA	NA	NA	NA	39.47368421	14.01	0.4	297.13	0.62	61	1116.23	1.67	6.7	6.63	0.21	15.25	1.22	5.05	9.154	NA	NA	NA
0_10C_Mag_2	0_10C_Mag	0	crown	10C	Mag	SW Magnifik	NA	NA	NA	NA	38.67403315	15.43	1.5	145.22	0.79	60.72	1302.13	4	5.14	11.55	0.16	17.07	1.87	13.85	8.52	NA	NA	NA
0_10C_Mag_3	0_10C_Mag	0	crown	10C	Mag	SW Magnifik	NA	NA	NA	NA	37.73584906	11.87	0.49	123.73	1.42	52.07	1041.99	3.6	5.75	6.1	0.18	13.71	1.03	8.97	8.961	NA	NA	NA
0_10C_Nor_1	0_10C_Nor	0	crown	10C	Nor	Nordkap	NA	NA	NA	NA	50.92592593	24.9	0.75	214.79	1.65	109.32	1259.75	2.48	6.18	6.33	0.28	18.53	1.57	3.55	10.688	NA	NA	NA
0_10C_Nor_2	0_10C_Nor	0	crown	10C	Nor	Nordkap	NA	NA	NA	NA	38.46153846	12.05	1.95	85.28	1.13	27.49	817.38	3.78	7.9	10.4	0.13	11.01	0.98	NA	9.461	NA	NA	NA
0_10C_Nor_3	0_10C_Nor	0	crown	10C	Nor	Nordkap	NA	NA	NA	NA	59.40594059	16.13	1.4	143.81	1.76	88.17	1200.99	6.99	9.47	14.29	0.13	16.76	1.5	NA	9.574	NA	NA	NA
0_10C_Sed_1	0_10C_Sed	0	crown	10C	Sed	Sedula DS	NA	NA	NA	NA	49.45054945	14.67	NA	224.83	0.56	51.05	587.03	4.37	2.05	10.29	0.07	12.45	0.59	3.31	9.596	NA	NA	NA
0_10C_Sed_2	0_10C_Sed	0	crown	10C	Sed	Sedula DS	NA	NA	NA	NA	40.46242775	24.37	0.62	222.41	3.21	96.45	1269.88	7.53	7.05	10.83	0.15	20.63	2.16	0.94	10.391	NA	NA	NA
0_10C_Sed_3	0_10C_Sed	0	crown	10C	Sed	Sedula DS	NA	NA	NA	NA	60.74766355	23.02	1.84	218.73	1.41	69.59	1330.85	4.15	7.68	5.71	0.21	20.52	1.84	12.74	8.4	NA	NA	NA
1_2C_Fer_1	1_2C_Fer	1	crown	2C	Fer	KWS Ferrum	NA	NA	NA	NA	86.20689655	63.82	2.92	362.92	10.54	162.43	2427.19	21.96	13.43	9.93	12.8	16.31	2.43	31.03	9.939	NA	NA	NA
1_2C_Fer_2	1_2C_Fer	1	crown	2C	Fer	KWS Ferrum	NA	NA	NA	NA	29.85074627	69.5	2.32	370.1	16.08	180.44	2262.33	28.51	19	15.44	10.89	17.87	2.76	42.9	12.842	NA	NA	NA
1_2C_Fer_3	1_2C_Fer	1	crown	2C	Fer	KWS Ferrum	NA	NA	NA	NA	69.44444444	42.79	2.04	295.02	13.54	137.21	1335.64	29.03	13.04	12.03	10.48	14.2	2.8	4.06	9.742	NA	NA	NA
1_2C_Han_1	1_2C_Han	1	crown	2C	Han	Hanswin	NA	NA	NA	NA	45.19774011	68.53	2.14	301.48	10.51	74.53	2720.74	23.18	15.05	10.99	10.33	17.06	2.61	24.92	11.022	NA	NA	NA
1_2C_Han_2	1_2C_Han	1	crown	2C	Han	Hanswin	NA	NA	NA	NA	16.12903226	46.03	2.63	505.07	13.11	266.29	2085.67	23.91	17.53	11.63	11.07	14.27	2.92	26.17	11.862	NA	NA	NA
1_2C_Han_3	1_2C_Han	1	crown	2C	Han	Hanswin	NA	NA	NA	NA	81.4479638	61.86	3.46	441.33	14.02	183.17	2259.48	29.33	14.66	8.8	12.06	17.28	3.07	57.99	11.679	NA	NA	NA
1_2C_Lak_1	1_2C_Lak	1	crown	2C	Lak	Lakaja DS	NA	NA	NA	NA	10.15228426	63	2.72	294.84	14.04	253	2208.31	21.03	9.81	14.29	10.19	19.51	2.86	43.77	9.038	NA	NA	NA
1_2C_Lak_2	1_2C_Lak	1	crown	2C	Lak	Lakaja DS	NA	NA	NA	NA	39.3258427	70.82	1.9	502.75	12.69	153.79	2421.87	21.82	13.99	12.97	14.3	19.15	2.3	57.7	11.247	NA	NA	NA
1_2C_Lak_3	1_2C_Lak	1	crown	2C	Lak	Lakaja DS	NA	NA	NA	NA	122.6415094	62.98	2.91	330.4	11.79	139.35	2411.87	22.82	14.38	11.91	12.74	18.77	2.31	97.85	11.291	NA	NA	NA
1_2C_Mag_1	1_2C_Mag	1	crown	2C	Mag	SW Magnifik	NA	NA	NA	NA	74.71264368	17.53	2.22	472.73	18.11	157.59	2643.41	30.41	9.89	13.68	6.14	13.55	1.29	12.3	10.723	NA	NA	NA
1_2C_Mag_2	1_2C_Mag	1	crown	2C	Mag	SW Magnifik	NA	NA	NA	NA	63.34841629	54.3	2.43	432.07	11.64	157.04	2484.61	26.71	12.14	11.75	9.8	20.8	2.59	46.14	8.442	NA	NA	NA
1_2C_Mag_3	1_2C_Mag	1	crown	2C	Mag	SW Magnifik	NA	NA	NA	NA	78.53403141	27.03	2.52	511.87	18.42	234.72	2892.96	40.52	13.24	12.84	9.22	15.34	1.92	NA	8.698	NA	NA	NA
1_2C_Nor_1	1_2C_Nor	1	crown	2C	Nor	Nordkap	NA	NA	NA	NA	34.48275862	67.88	3.93	434.65	14.11	149.83	2327.54	20.41	15.21	12.08	12.32	19.49	3.05	49.06	10.617	NA	NA	NA
1_2C_Nor_2	1_2C_Nor	1	crown	2C	Nor	Nordkap	NA	NA	NA	NA	91.89189189	63.36	3.85	412.4	15.41	135.23	3296.59	26.83	14.6	18.35	13.06	16.45	3.78	66	10.822	NA	NA	NA
1_2C_Nor_3	1_2C_Nor	1	crown	2C	Nor	Nordkap	NA	NA	NA	NA	37.73584906	59.23	4.75	485.22	18.44	278.89	1841.6	27.03	18.55	13.62	10.24	14.46	2.88	32.38	11.532	NA	NA	NA
1_2C_Sed_1	1_2C_Sed	1	crown	2C	Sed	Sedula DS	NA	NA	NA	NA	29.12621359	65.26	1.73	540.32	11.48	159.47	2512.16	23.34	8.91	11.55	13.62	19.32	2.32	64.25	11.372	NA	NA	NA
1_2C_Sed_2	1_2C_Sed	1	crown	2C	Sed	Sedula DS	NA	NA	NA	NA	49.72375691	60.53	2.4	417.64	15.79	211.4	2144.17	36.93	20.35	20.75	14.01	18.45	3.47	28.62	12.849	NA	NA	NA
1_2C_Sed_3	1_2C_Sed	1	crown	2C	Sed	Sedula DS	NA	NA	NA	NA	NA	NA	NA	NA	NA	NA	NA	NA	NA	NA	NA	NA	NA	NA	NA	NA	NA	NA
1_10C_Fer_1	1_10C_Fer	1	crown	10C	Fer	KWS Ferrum	NA	NA	NA	NA	84.65608466	20.05	5.5	250.89	2.51	104.63	1805.04	10	19.29	21.02	0.99	15.26	3.54	28.66	13.927	NA	NA	NA
1_10C_Fer_2	1_10C_Fer	1	crown	10C	Fer	KWS Ferrum	NA	NA	NA	NA	40.22988506	17.78	4.01	194.62	1.93	65.23	1771.66	4.93	10.33	5.77	0.49	18.8	2.43	48.08	10.135	NA	NA	NA
1_10C_Fer_3	1_10C_Fer	1	crown	10C	Fer	KWS Ferrum	NA	NA	NA	NA	88.54166667	14.75	6.16	601.24	4.49	117.47	2147.74	17.01	18.28	19.19	2.1	17.04	8.41	118.82	14.952	NA	NA	NA
1_10C_Han_1	1_10C_Han	1	crown	10C	Han	Hanswin	NA	NA	NA	NA	68.18181818	18.62	7.48	236.03	1.86	106.7	2076.43	5.82	16.13	9.5	1.29	18.19	4.58	75.81	11.191	NA	NA	NA
1_10C_Han_2	1_10C_Han	1	crown	10C	Han	Hanswin	NA	NA	NA	NA	58.55855856	24.06	6.74	235.12	1.72	136.16	1504.86	4.95	12.69	4.2	1.44	19.68	4.55	87.91	9.709	NA	NA	NA
1_10C_Han_3	1_10C_Han	1	crown	10C	Han	Hanswin	NA	NA	NA	NA	40	36.96	3.09	318.8	3.06	111.75	2381.49	5.76	10.98	7.36	1.93	25.2	6.46	62.82	10.185	NA	NA	NA
1_10C_Lak_1	1_10C_Lak	1	crown	10C	Lak	Lakaja DS	NA	NA	NA	NA	84.74576271	23.03	5.81	273.69	6.41	210.45	2136.27	17.22	17.87	15.49	6.26	23.52	3.33	101.37	13.428	NA	NA	NA
1_10C_Lak_2	1_10C_Lak	1	crown	10C	Lak	Lakaja DS	NA	NA	NA	NA	43.26923077	25.89	5.94	203.72	2.64	91.93	1712.42	6.53	13.64	6.92	1.67	22.21	5.48	91.63	12.246	NA	NA	NA
1_10C_Lak_3	1_10C_Lak	1	crown	10C	Lak	Lakaja DS	NA	NA	NA	NA	57.14285714	19.66	6.74	259.58	2.83	115.94	2148.76	5.57	17.75	11.53	2	18.7	5.67	148.77	12.024	NA	NA	NA
1_10C_Mag_1	1_10C_Mag	1	crown	10C	Mag	SW Magnifik	NA	NA	NA	NA	76.92307692	29.61	4.32	264.61	9.11	153.86	2180.54	20.05	15.19	12.08	5.48	19.25	4.48	38.93	15.841	NA	NA	NA
1_10C_Mag_2	1_10C_Mag	1	crown	10C	Mag	SW Magnifik	NA	NA	NA	NA	37.6344086	15.55	2.79	441.64	4.34	226.61	1608.97	6.12	14.63	6.96	0.85	16.24	2.5	56.69	8.474	NA	NA	NA
1_10C_Mag_3	1_10C_Mag	1	crown	10C	Mag	SW Magnifik	NA	NA	NA	NA	101.1235955	24.74	2.19	320.57	3.53	99.97	2654.89	9.17	14.31	9.3	1.6	20.95	3.45	72.1	11.439	NA	NA	NA
1_10C_Nor_1	1_10C_Nor	1	crown	10C	Nor	Nordkap	NA	NA	NA	NA	5.434782609	18.73	4.06	218.58	3.52	77.12	1895.56	11.55	10.81	14.51	1.67	19.27	3.79	45.37	12.084	NA	NA	NA
1_10C_Nor_2	1_10C_Nor	1	crown	10C	Nor	Nordkap	NA	NA	NA	NA	93.02325581	21.27	5.62	156.16	2.21	225.14	1270.83	6.57	12.39	8.38	1.07	16.49	3.21	70.68	10.896	NA	NA	NA
1_10C_Nor_3	1_10C_Nor	1	crown	10C	Nor	Nordkap	NA	NA	NA	NA	87.43169399	20.38	6.33	268.06	3.29	82.06	1916.93	9.34	15.4	8.65	1.59	20	5.27	88.74	11.591	NA	NA	NA
1_10C_Sed_1	1_10C_Sed	1	crown	10C	Sed	Sedula DS	NA	NA	NA	NA	42.37288136	16.51	6.63	309.43	4.38	76.52	1665.9	9.04	11.94	11.31	1.26	16.86	4.65	70.21	11.875	NA	NA	NA
1_10C_Sed_2	1_10C_Sed	1	crown	10C	Sed	Sedula DS	NA	NA	NA	NA	68.29268293	20.61	3.73	240.42	3.71	98.52	1973.89	9.75	15.9	11.26	1.47	19.3	3.91	58.05	10.846	NA	NA	NA
1_10C_Sed_3	1_10C_Sed	1	crown	10C	Sed	Sedula DS	NA	NA	NA	NA	9.478672986	21.29	7.99	307.02	8.72	207.82	1196.23	24.01	15.45	12.31	1.52	10.96	4.57	82.6	10.053	NA	NA	NA
2_2C_Fer_1	2_2C_Fer	2	crown	2C	Fer	KWS Ferrum	NA	NA	NA	NA	-28.40909091	89.75	5.83	240.96	2.47	109.43	1612.72	16.51	10.87	4.89	13.16	13.27	1.77	154.27	13.504	NA	NA	NA
2_2C_Fer_2	2_2C_Fer	2	crown	2C	Fer	KWS Ferrum	NA	NA	NA	NA	56.99481865	79.98	5.31	342.64	4.12	116.21	2142.89	13.93	15.69	8.21	12.79	19.32	3.43	103.21	14.08	NA	NA	NA
2_2C_Fer_3	2_2C_Fer	2	crown	2C	Fer	KWS Ferrum	NA	NA	NA	NA	46.61016949	67.27	6.84	340.39	4.72	153.68	2268.09	17.09	17.4	11.62	12.6	20.54	3.28	103.18	14.835	NA	NA	NA
2_2C_Han_1	2_2C_Han	2	crown	2C	Han	Hanswin	NA	NA	NA	NA	45.97701149	94.79	5.41	334.34	3.04	146.3	2012.83	15.13	18.07	7.85	17.86	20.77	2.91	84.7	11.016	NA	NA	NA
2_2C_Han_2	2_2C_Han	2	crown	2C	Han	Hanswin	NA	NA	NA	NA	65.78947368	78.21	5.95	305.4	4.65	174.73	2107.58	13.5	13.96	7.9	16.77	20.06	4.01	111.38	10.424	NA	NA	NA
2_2C_Han_3	2_2C_Han	2	crown	2C	Han	Hanswin	NA	NA	NA	NA	17.34104046	18.43	5.33	315.42	2.79	134.78	2107.62	17.07	15.06	9.57	7.03	15.48	5.29	206.8	11.178	NA	NA	NA
2_2C_Lak_1	2_2C_Lak	2	crown	2C	Lak	Lakaja DS	NA	NA	NA	NA	33.51955307	36.09	4.15	407.34	5.6	174.22	1503.7	12.06	19.58	16.74	14.57	13.62	3.59	117.71	11.977	NA	NA	NA
2_2C_Lak_2	2_2C_Lak	2	crown	2C	Lak	Lakaja DS	NA	NA	NA	NA	51.54639175	104.28	4.29	362.17	6.39	151.72	2013.92	17.47	17.38	8.63	16.07	22.53	3.08	112.45	10.964	NA	NA	NA
2_2C_Lak_3	2_2C_Lak	2	crown	2C	Lak	Lakaja DS	NA	NA	NA	NA	126.9035533	67.38	6.16	261.19	4.41	120.46	2115.94	14.44	17.69	8.87	13.06	21.67	2.88	158.55	12.353	NA	NA	NA
2_2C_Mag_1	2_2C_Mag	2	crown	2C	Mag	SW Magnifik	NA	NA	NA	NA	35	66.87	6.04	406.73	6.94	163.05	1892.24	17.42	22.37	10.21	19.53	20.57	3.97	146.52	12.679	NA	NA	NA
2_2C_Mag_2	2_2C_Mag	2	crown	2C	Mag	SW Magnifik	NA	NA	NA	NA	10.05025126	66.7	4.16	420	12.35	180.52	1819.11	29.67	18.76	8.78	12.27	17.69	2.04	93.96	9.575	NA	NA	NA
2_2C_Mag_3	2_2C_Mag	2	crown	2C	Mag	SW Magnifik	NA	NA	NA	NA	35.24229075	70.45	3.72	382.17	8.11	191.04	2526.87	18.23	11.16	5.1	18.38	25.62	3.06	122.02	6.668	NA	NA	NA
2_2C_Nor_1	2_2C_Nor	2	crown	2C	Nor	Nordkap	NA	NA	NA	NA	64.51612903	79.95	6.82	370.78	6.81	148.18	2998.82	23.95	16.29	8.9	20.17	22.5	3.48	122.25	12.046	NA	NA	NA
2_2C_Nor_2	2_2C_Nor	2	crown	2C	Nor	Nordkap	NA	NA	NA	NA	14.92537313	61.89	7.92	412.62	6.74	205.04	2575.45	27.34	19.38	16.89	16.72	21.96	2.62	118.69	12.248	NA	NA	NA
2_2C_Nor_3	2_2C_Nor	2	crown	2C	Nor	Nordkap	NA	NA	NA	NA	38.0952381	77.47	5.44	336.2	5.62	160.22	2672.94	19.32	18.64	6.51	17.2	21.13	3.32	129.99	9.777	NA	NA	NA
2_2C_Sed_1	2_2C_Sed	2	crown	2C	Sed	Sedula DS	NA	NA	NA	NA	48.54368932	65.03	4.57	278.83	8.32	120.31	1196.42	23.45	17.88	11.55	14.43	13.55	2.68	95.63	11.538	NA	NA	NA
2_2C_Sed_2	2_2C_Sed	2	crown	2C	Sed	Sedula DS	NA	NA	NA	NA	47.16981132	77.72	2.25	350.21	6.45	162.54	2340.59	23.86	13.29	9.52	15.59	17.91	2.41	100.35	10.086	NA	NA	NA
2_2C_Sed_3	2_2C_Sed	2	crown	2C	Sed	Sedula DS	NA	NA	NA	NA	41.28440367	55.51	4.4	353.26	7	158.06	2593.99	22.59	14.16	12.58	16.66	21.61	4.82	176.8	12.465	NA	NA	NA
2_10C_Fer_1	2_10C_Fer	2	crown	10C	Fer	KWS Ferrum	NA	NA	NA	NA	59.07172996	10.02	4.28	200.9	3.63	80.93	1112.25	7.68	16.95	6.75	0.73	16.71	5.44	144.15	11.13	NA	NA	NA
2_10C_Fer_2	2_10C_Fer	2	crown	10C	Fer	KWS Ferrum	NA	NA	NA	NA	74.62686567	11.69	4.29	334.71	6.39	148.12	1688.69	14.86	19.89	9.42	0.31	9.44	6.37	130.98	13.124	NA	NA	NA
2_10C_Fer_3	2_10C_Fer	2	crown	10C	Fer	KWS Ferrum	NA	NA	NA	NA	38.83495146	13.38	5.29	248.76	2.34	98.18	1304.13	6.35	17.66	7.05	0.69	7.21	7.38	202.54	14.873	NA	NA	NA
2_10C_Han_1	2_10C_Han	2	crown	10C	Han	Hanswin	NA	NA	NA	NA	74.46808511	17.5	4	234.83	3.59	97.55	1068.49	8.34	16.41	4.99	0.83	16.12	4.78	149.19	11.404	NA	NA	NA
2_10C_Han_2	2_10C_Han	2	crown	10C	Han	Hanswin	NA	NA	NA	NA	52.38095238	15.51	5.06	300.98	6.05	145.33	1554.5	12.16	20.22	10.07	0.66	17.63	8.86	138.1	13.616	NA	NA	NA
2_10C_Han_3	2_10C_Han	2	crown	10C	Han	Hanswin	NA	NA	NA	NA	57.47126437	16.13	4.07	268.48	3.24	99.14	1050.49	9.1	21.67	21.45	0.95	13.42	11.31	248.07	10.853	NA	NA	NA
2_10C_Lak_1	2_10C_Lak	2	crown	10C	Lak	Lakaja DS	NA	NA	NA	NA	35.43307087	16.99	6.55	182.69	3.18	92.94	1081.58	7.41	11.62	3.69	0.97	14.27	4.54	165.27	10.386	NA	NA	NA
2_10C_Lak_2	2_10C_Lak	2	crown	10C	Lak	Lakaja DS	NA	NA	NA	NA	94.2408377	15.89	4.62	324.26	5.75	134.2	1810.06	13.57	19.54	9.92	0.71	13.17	3.81	129.56	10.868	NA	NA	NA
2_10C_Lak_3	2_10C_Lak	2	crown	10C	Lak	Lakaja DS	NA	NA	NA	NA	69.65174129	14.6	7.6	252.56	3.1	91.1	1427.7	6.62	19.61	7.23	1.08	19.44	5.25	203.76	10.666	NA	NA	NA
2_10C_Mag_1	2_10C_Mag	2	crown	10C	Mag	SW Magnifik	NA	NA	NA	NA	-25.38071066	5.43	4.3	273.16	6.71	93.02	1380.68	10.92	14.89	12.6	0.88	17.35	6.56	141.19	7.338	NA	NA	NA
2_10C_Mag_2	2_10C_Mag	2	crown	10C	Mag	SW Magnifik	NA	NA	NA	NA	54.45544554	7.27	6.08	303.29	5	107.25	1729.74	11.04	23.09	12.65	0.28	6.71	4.22	163.26	9.433	NA	NA	NA
2_10C_Mag_3	2_10C_Mag	2	crown	10C	Mag	SW Magnifik	NA	NA	NA	NA	45.04504505	10.66	3.42	337.18	5.89	124.57	1683.25	11.07	20.75	9.53	0.68	7.85	4.7	141.64	10.655	NA	NA	NA
2_10C_Nor_1	2_10C_Nor	2	crown	10C	Nor	Nordkap	NA	NA	NA	NA	15.2284264	20.53	5.56	319.78	6.59	126.93	1606.41	16.44	11.99	9.61	0.76	14.6	5.68	121.01	7.597	NA	NA	NA
2_10C_Nor_2	2_10C_Nor	2	crown	10C	Nor	Nordkap	NA	NA	NA	NA	52.38095238	13.29	6.07	264.7	6.29	137.57	1131.82	12.57	16.41	9.37	0.48	13.58	4.96	108.42	12.967	NA	NA	NA
2_10C_Nor_3	2_10C_Nor	2	crown	10C	Nor	Nordkap	NA	NA	NA	NA	27.52293578	12.84	4.09	221.66	4.73	88.17	1413.92	11.1	17.03	8.35	0.88	15.32	8.06	212.19	10.303	NA	NA	NA
2_10C_Sed_1	2_10C_Sed	2	crown	10C	Sed	Sedula DS	NA	NA	NA	NA	14.21800948	17.8	3.92	295	4.5	114.2	1674.26	9.52	17.6	11.07	0.91	20.11	6.8	122.57	8.223	NA	NA	NA
2_10C_Sed_2	2_10C_Sed	2	crown	10C	Sed	Sedula DS	NA	NA	NA	NA	55.86592179	12.79	3.87	364.3	4.6	108.67	1408.63	11.84	21.06	16.74	0.27	15.5	6.53	85.75	11.787	NA	NA	NA
2_10C_Sed_3	2_10C_Sed	2	crown	10C	Sed	Sedula DS	NA	NA	NA	NA	9.900990099	11.25	5.89	244.7	5.95	121.78	1270.72	9.98	21.96	11.2	0.9	14.37	5.15	181.79	10.276	NA	NA	NA
3_2C_Fer_1	3_2C_Fer	3	crown	2C	Fer	KWS Ferrum	NA	NA	NA	NA	40.60913706	68.75	6	372.02	4.29	143.48	1609.58	14.84	18.85	11.85	14.61	12.77	2.71	160.91	12.18	NA	NA	NA
3_2C_Fer_2	3_2C_Fer	3	crown	2C	Fer	KWS Ferrum	NA	NA	NA	NA	45.19774011	86.72	7.01	342.36	3.65	152.56	1504.02	16.7	17.86	8.21	14.62	20.33	2.7	159.51	13.268	NA	NA	NA
3_2C_Fer_3	3_2C_Fer	3	crown	2C	Fer	KWS Ferrum	NA	NA	NA	NA	47.87234043	101.79	3.04	349.98	3.28	123.54	1876.97	9.22	16.62	6.16	18.08	23.25	2.91	126.55	11.585	NA	NA	NA
3_2C_Han_1	3_2C_Han	3	crown	2C	Han	Hanswin	NA	NA	NA	NA	100	7.79	5.58	294.32	6.51	110.43	1580.3	10.1	23.86	13.74	2.59	14.19	2.37	265.4	13.313	NA	NA	NA
3_2C_Han_2	3_2C_Han	3	crown	2C	Han	Hanswin	NA	NA	NA	NA	46.875	79.02	4.66	317.34	5.22	144.88	1774.05	16.91	16.47	6.03	15.22	10.82	2.3	214.28	11.078	NA	NA	NA
3_2C_Han_3	3_2C_Han	3	crown	2C	Han	Hanswin	NA	NA	NA	NA	45.97701149	19.15	5.02	352.69	4.61	186.32	1546.27	27.63	30.52	10.46	8.31	14.02	3	165.74	13.496	NA	NA	NA
3_2C_Lak_1	3_2C_Lak	3	crown	2C	Lak	Lakaja DS	NA	NA	NA	NA	10.3626943	43.96	5.17	337.77	4.11	133.29	1940.31	12.9	17.07	8.67	17.55	22.12	2.8	181.47	9.696	NA	NA	NA
3_2C_Lak_2	3_2C_Lak	3	crown	2C	Lak	Lakaja DS	NA	NA	NA	NA	24.63054187	42.55	5.51	290.28	3.44	166.26	1784.37	16.23	18.67	6.07	16.04	21.66	2.6	112.73	8.967	NA	NA	NA
3_2C_Lak_3	3_2C_Lak	3	crown	2C	Lak	Lakaja DS	NA	NA	NA	NA	34.14634146	47.55	5.78	299.77	4.56	124.83	1562.8	12.03	18.58	10.32	18.85	23.84	2.84	151.34	9.544	NA	NA	NA
3_2C_Mag_1	3_2C_Mag	3	crown	2C	Mag	SW Magnifik	NA	NA	NA	NA	84.03361345	47.61	4.24	349.24	8.11	162.75	1999.97	23.09	13.68	5.79	13.32	20.75	1.95	127.13	9.151	NA	NA	NA
3_2C_Mag_2	3_2C_Mag	3	crown	2C	Mag	SW Magnifik	NA	NA	NA	NA	27.14932127	71.1	4.9	334.36	4.27	125.19	2029.61	13.51	15.51	5.91	12.86	18.15	3.39	138.8	9.778	NA	NA	NA
3_2C_Mag_3	3_2C_Mag	3	crown	2C	Mag	SW Magnifik	NA	NA	NA	NA	33.89830508	85.36	3.53	430.04	6.54	173.1	1413.74	29.33	17.1	6.47	18.28	22.24	2.53	105.74	8.002	NA	NA	NA
3_2C_Nor_1	3_2C_Nor	3	crown	2C	Nor	Nordkap	NA	NA	NA	NA	52.08333333	20.27	7.6	323.22	4.95	129.75	1801.83	19.21	17.26	15.61	15.72	21.83	3.86	150.32	11.521	NA	NA	NA
3_2C_Nor_2	3_2C_Nor	3	crown	2C	Nor	Nordkap	NA	NA	NA	NA	56.81818182	88.46	7.06	336	2.99	141.54	1744.24	15.54	18.94	6.58	20.35	24.4	2.58	156.06	12.085	NA	NA	NA
3_2C_Nor_3	3_2C_Nor	3	crown	2C	Nor	Nordkap	NA	NA	NA	NA	46.15384615	43.82	5.87	328.52	4.91	125.38	1852.33	17.74	17.38	9.34	12.19	12.64	4.24	213.36	12.13	NA	NA	NA
3_2C_Sed_1	3_2C_Sed	3	crown	2C	Sed	Sedula DS	NA	NA	NA	NA	56.70103093	38.89	5.42	408.65	8.96	179.78	1899.31	27.83	19.53	10.14	15.77	19.88	2.31	124.92	10.525	NA	NA	NA
3_2C_Sed_2	3_2C_Sed	3	crown	2C	Sed	Sedula DS	NA	NA	NA	NA	44.44444444	85.04	4.22	339.89	7.3	115.61	1912.49	17.73	11.86	9.3	15.71	27.15	2.18	131.92	10.208	NA	NA	NA
3_2C_Sed_3	3_2C_Sed	3	crown	2C	Sed	Sedula DS	NA	NA	NA	NA	44.55445545	40.37	3.52	361.16	6.51	125.07	1995.93	16.11	17.54	8.28	15.94	27	3.68	164.98	8.506	NA	NA	NA
3_10C_Fer_1	3_10C_Fer	3	crown	10C	Fer	KWS Ferrum	NA	NA	NA	NA	34.68208092	9.07	4.78	205.12	2.49	84.42	1076.9	6.37	13.66	9.25	0.28	6.65	4.23	190.49	9.144	NA	NA	NA
3_10C_Fer_2	3_10C_Fer	3	crown	10C	Fer	KWS Ferrum	NA	NA	NA	NA	36.69724771	18.51	5.13	298.46	4.26	102.56	1628.54	6.9	18.34	8.01	0.82	14.73	5.17	187.12	12.491	NA	NA	NA
3_10C_Fer_3	3_10C_Fer	3	crown	10C	Fer	KWS Ferrum	NA	NA	NA	NA	51.28205128	18.22	4.55	258.4	4.57	131.3	1112.74	8.89	13.58	7.07	0.7	17.53	6.39	265.96	12.043	NA	NA	NA
3_10C_Han_1	3_10C_Han	3	crown	10C	Han	Hanswin	NA	NA	NA	NA	57.29166667	10.69	3.67	190.47	5.84	80.02	1207.23	8.45	17.06	11.78	1.03	11.49	6.45	223.6	11.61	NA	NA	NA
3_10C_Han_2	3_10C_Han	3	crown	10C	Han	Hanswin	NA	NA	NA	NA	51.54639175	12.85	4.2	262.1	7.69	132.6	1014.7	10.31	19.73	10.9	1.02	7.66	6.2	187.01	11.051	NA	NA	NA
3_10C_Han_3	3_10C_Han	3	crown	10C	Han	Hanswin	NA	NA	NA	NA	39.13043478	14.53	4.73	221.99	3	108.07	1171.25	7.81	17.3	4.72	0.72	12.73	4.92	282.01	10.21	NA	NA	NA
3_10C_Lak_1	3_10C_Lak	3	crown	10C	Lak	Lakaja DS	NA	NA	NA	NA	17.09401709	14.5	4.14	182.51	1.42	85.16	1066.63	6.36	12.13	3.06	1.44	10.64	2.35	271.13	6.906	NA	NA	NA
3_10C_Lak_2	3_10C_Lak	3	crown	10C	Lak	Lakaja DS	NA	NA	NA	NA	70.42253521	14.25	7.35	239.51	5.12	103.94	1181.14	8.65	23.59	15.11	1.26	12.42	5.14	234.2	14.944	NA	NA	NA
3_10C_Lak_3	3_10C_Lak	3	crown	10C	Lak	Lakaja DS	NA	NA	NA	NA	45.68527919	13.3	4.74	149.83	3.39	91.71	1017.68	5.67	15.95	4.39	2.12	11.2	3.11	376.36	9.413	NA	NA	NA
3_10C_Mag_1	3_10C_Mag	3	crown	10C	Mag	SW Magnifik	NA	NA	NA	NA	56.87203791	10.81	4.18	221.8	4.01	104.1	1143.14	6.72	12.73	7.93	0.67	11.19	4.28	270.37	9.354	NA	NA	NA
3_10C_Mag_2	3_10C_Mag	3	crown	10C	Mag	SW Magnifik	NA	NA	NA	NA	74.25742574	9.7	4.27	216.08	5.55	94.75	1026.74	7.02	16.88	13.75	0.83	11.82	5.58	242.12	12.637	NA	NA	NA
3_10C_Mag_3	3_10C_Mag	3	crown	10C	Mag	SW Magnifik	NA	NA	NA	NA	87.96296296	11.82	3.83	240.34	4.23	103.13	1210.66	7.48	14.64	3.66	0.71	12.84	4.36	420.34	8.901	NA	NA	NA
3_10C_Nor_1	3_10C_Nor	3	crown	10C	Nor	Nordkap	NA	NA	NA	NA	57.41626794	13.92	4.61	308.81	4.65	116.2	1056.92	7.57	16.86	12.93	0.65	15.74	5.57	273.29	9.688	NA	NA	NA
3_10C_Nor_2	3_10C_Nor	3	crown	10C	Nor	Nordkap	NA	NA	NA	NA	49.01960784	15.38	5.87	401.1	3.53	141.22	1966.88	9.15	15.5	15.77	1.13	19.41	6.2	244.88	8.756	NA	NA	NA
3_10C_Nor_3	3_10C_Nor	3	crown	10C	Nor	Nordkap	NA	NA	NA	NA	62.82722513	9.99	5.38	234.64	3.3	117.55	1155.64	8.29	15.66	10.3	0.44	9.93	5.08	301.24	9.976	NA	NA	NA
3_10C_Sed_1	3_10C_Sed	3	crown	10C	Sed	Sedula DS	NA	NA	NA	NA	50.69124424	7.23	4.4	315.51	5.54	121.87	985.55	11.55	13.61	8.73	1.02	11.71	6.53	244.89	9.409	NA	NA	NA
3_10C_Sed_2	3_10C_Sed	3	crown	10C	Sed	Sedula DS	NA	NA	NA	NA	53.65853659	13.49	3.07	233.89	7.64	138.8	1200.94	17.84	15.61	15.34	0.75	14.66	5.76	292.24	11.372	NA	NA	NA
3_10C_Sed_3	3_10C_Sed	3	crown	10C	Sed	Sedula DS	NA	NA	NA	NA	52.91005291	13.28	2.94	284.06	4.08	132.23	1187.67	11.84	18.54	6.52	0.78	12.63	4.93	394.87	11.975	NA	NA	NA
4_2C_Fer_1	4_2C_Fer	4	crown	2C	Fer	KWS Ferrum	NA	NA	NA	NA	48.0349345	112.45	3.81	287.6	2.78	115.44	2966.89	12.42	13.16	8.76	13.48	22.3	3.05	162.49	11.581	NA	NA	NA
4_2C_Fer_2	4_2C_Fer	4	crown	2C	Fer	KWS Ferrum	NA	NA	NA	NA	49.45054945	52.79	6	312.76	4	129.54	1964.27	16.43	17.12	9.05	13.96	12.5	2.6	152.68	11.39	NA	NA	NA
4_2C_Fer_3	4_2C_Fer	4	crown	2C	Fer	KWS Ferrum	NA	NA	NA	NA	53.39805825	48.05	5.17	310.38	3.64	109.43	1744.78	10.25	14.93	9.73	8.47	18.88	3.47	213.77	12.874	NA	NA	NA
4_2C_Han_1	4_2C_Han	4	crown	2C	Han	Hanswin	NA	NA	NA	NA	49.26108374	41.13	4.88	370.21	4.39	168.61	2269.94	16.21	13.54	8.7	17.59	20.26	2.62	108.6	9.792	NA	NA	NA
4_2C_Han_2	4_2C_Han	4	crown	2C	Han	Hanswin	NA	NA	NA	NA	52.63157895	81.44	4.72	431.21	3.41	143.25	2419.35	21.43	17.59	9.32	14.42	19.56	2.8	163.78	11.707	NA	NA	NA
4_2C_Han_3	4_2C_Han	4	crown	2C	Han	Hanswin	NA	NA	NA	NA	47.84688995	93.03	3.74	351.11	5.17	165.14	2151.04	24.19	18.12	9.88	19.85	19.92	2.98	178.28	11.793	NA	NA	NA
4_2C_Lak_1	4_2C_Lak	4	crown	2C	Lak	Lakaja DS	NA	NA	NA	NA	62.5	47.52	4.7	390.09	3.68	109.33	2091.54	14.25	21	8.89	17.61	23.1	2.37	204.55	13.636	NA	NA	NA
4_2C_Lak_2	4_2C_Lak	4	crown	2C	Lak	Lakaja DS	NA	NA	NA	NA	50	101.56	4.45	354.77	2.44	132.1	3140.41	13.76	16.29	9.73	17.28	25.04	3.44	191.75	11.131	NA	NA	NA
4_2C_Lak_3	4_2C_Lak	4	crown	2C	Lak	Lakaja DS	NA	NA	NA	NA	55.81395349	75.49	5.6	351.8	3.58	111.23	1629.55	12.33	20.84	11.82	14.24	18.44	2.79	157.03	13.524	NA	NA	NA
4_2C_Mag_1	4_2C_Mag	4	crown	2C	Mag	SW Magnifik	NA	NA	NA	NA	43.26923077	59.41	4.97	428.85	5.06	120.31	2754.82	19.23	19.68	7.92	17.54	11.53	2.64	232.83	11.85	NA	NA	NA
4_2C_Mag_2	4_2C_Mag	4	crown	2C	Mag	SW Magnifik	NA	NA	NA	NA	0	95.32	4.94	425.59	5.07	168.95	1992.53	26.95	18.41	6.74	19.35	20.63	1.44	217.79	10.408	NA	NA	NA
4_2C_Mag_3	4_2C_Mag	4	crown	2C	Mag	SW Magnifik	NA	NA	NA	NA	49.54954955	44.95	3.93	314.54	5.94	114.31	1650.74	20.38	16.42	7.96	12.35	8.9	3.71	188.78	9.414	NA	NA	NA
4_2C_Nor_1	4_2C_Nor	4	crown	2C	Nor	Nordkap	NA	NA	NA	NA	47.00854701	103.64	5.39	377.13	4.47	145.82	2039.99	18.24	14.88	10.1	16.58	25.22	2.61	154.15	9.878	NA	NA	NA
4_2C_Nor_2	4_2C_Nor	4	crown	2C	Nor	Nordkap	NA	NA	NA	NA	47.43083004	78.16	5.96	350.65	4.21	150.04	2606.3	20.22	10.78	9.1	13.36	22.93	3.45	188.74	11.964	NA	NA	NA
4_2C_Nor_3	4_2C_Nor	4	crown	2C	Nor	Nordkap	NA	NA	NA	NA	51.1627907	76.22	3.43	386.6	4.17	123.37	1869.36	17.28	16.86	10.71	13.98	14.85	4.89	220.49	9.483	NA	NA	NA
4_2C_Sed_1	4_2C_Sed	4	crown	2C	Sed	Sedula DS	NA	NA	NA	NA	56.33802817	51.97	3.48	362.22	4.81	145.98	1967.89	19.93	15.1	7.74	15.79	22.46	3.02	220.46	9.093	NA	NA	NA
4_2C_Sed_2	4_2C_Sed	4	crown	2C	Sed	Sedula DS	NA	NA	NA	NA	56.87203791	113.53	2.89	412.8	5.35	168.9	2074.99	22.06	15.63	10.63	16.42	23.61	2.91	155.35	11.358	NA	NA	NA
4_2C_Sed_3	4_2C_Sed	4	crown	2C	Sed	Sedula DS	NA	NA	NA	NA	51.1627907	35.89	1.4	430.35	6.83	147.18	2122.15	22.97	19.7	13.2	12.14	19.82	3.99	169.8	11.939	NA	NA	NA
4_10C_Fer_1	4_10C_Fer	4	crown	10C	Fer	KWS Ferrum	NA	NA	NA	NA	66.66666667	43.14	2.87	160.1	3.1	76.89	901.47	7.89	13.87	5.58	1.33	15.56	3.73	176.5	12.142	NA	NA	NA
4_10C_Fer_2	4_10C_Fer	4	crown	10C	Fer	KWS Ferrum	NA	NA	NA	NA	44.05286344	26.94	3.32	270.53	5.35	116.62	1453.93	9.14	15.79	8.05	1.14	18.88	4.81	184.02	11.083	NA	NA	NA
4_10C_Fer_3	4_10C_Fer	4	crown	10C	Fer	KWS Ferrum	NA	NA	NA	NA	61.2244898	35.58	1.87	284.67	5.01	98.83	1475.24	8.22	15.38	10.23	1.65	17.43	7.08	225.75	11.706	NA	NA	NA
4_10C_Han_1	4_10C_Han	4	crown	10C	Han	Hanswin	NA	NA	NA	NA	NA	NA	NA	NA	NA	NA	NA	NA	NA	NA	NA	NA	NA	NA	NA	NA	NA	NA
4_10C_Han_2	4_10C_Han	4	crown	10C	Han	Hanswin	NA	NA	NA	NA	75.14450867	13.34	3.06	257.71	7.3	113.94	1234.29	9.23	16.71	10.9	0.91	5.68	6.19	219.24	11.687	NA	NA	NA
4_10C_Han_3	4_10C_Han	4	crown	10C	Han	Hanswin	NA	NA	NA	NA	63.41463415	42.59	1.08	272.84	5.75	97.93	1254.38	9.03	13.91	7.46	2.24	21.27	7.68	162.68	15.098	NA	NA	NA
4_10C_Lak_1	4_10C_Lak	4	crown	10C	Lak	Lakaja DS	NA	NA	NA	NA	56.03448276	27.04	1.71	288	3.5	98.75	1260.74	9.57	16.94	8.13	2.86	13.77	3.83	322.38	10.624	NA	NA	NA
4_10C_Lak_2	4_10C_Lak	4	crown	10C	Lak	Lakaja DS	NA	NA	NA	NA	55.11811024	27.84	3.69	241.17	4.09	83.46	1547.72	9.13	17.96	12.35	3.57	19.13	3.85	274.26	10.039	NA	NA	NA
4_10C_Lak_3	4_10C_Lak	4	crown	10C	Lak	Lakaja DS	NA	NA	NA	NA	65.57377049	13.37	2.58	242.56	3.52	86.17	1541.27	6.32	18.36	8.35	3.53	12.16	4.47	228.38	17.099	NA	NA	NA
4_10C_Mag_1	4_10C_Mag	4	crown	10C	Mag	SW Magnifik	NA	NA	NA	NA	54.29864253	37.43	2.86	253.17	3.42	81.57	1151.51	8.58	13.54	10.96	2.74	15.01	3.54	201.4	8.763	NA	NA	NA
4_10C_Mag_2	4_10C_Mag	4	crown	10C	Mag	SW Magnifik	NA	NA	NA	NA	61.2244898	8.12	2.9	285.47	5.04	100.17	1606.91	6.41	16.41	6.58	1.84	18.07	2.95	169.23	11.619	NA	NA	NA
4_10C_Mag_3	4_10C_Mag	4	crown	10C	Mag	SW Magnifik	NA	NA	NA	NA	56.41025641	28.52	2.2	292.61	7.27	97.93	1549.42	8.46	19.53	6.92	3.2	15.36	4.7	232.86	10.281	NA	NA	NA
4_10C_Nor_1	4_10C_Nor	4	crown	10C	Nor	Nordkap	NA	NA	NA	NA	57.26872247	39.56	2.39	247.85	5.38	91.95	1538.15	12.49	13.99	7	2.49	15.6	4.88	222.03	9.957	NA	NA	NA
4_10C_Nor_2	4_10C_Nor	4	crown	10C	Nor	Nordkap	NA	NA	NA	NA	58.57740586	30.52	1.94	154.25	4.49	70.62	1098.73	7.07	14.14	9.39	1.41	15.54	3.79	127.7	10.455	NA	NA	NA
4_10C_Nor_3	4_10C_Nor	4	crown	10C	Nor	Nordkap	NA	NA	NA	NA	63.95348837	46.44	1.54	339.75	9.31	119.23	1604.9	9.24	13.14	15.47	3.37	17.56	6.93	242.43	11.458	NA	NA	NA
4_10C_Sed_1	4_10C_Sed	4	crown	10C	Sed	Sedula DS	NA	NA	NA	NA	63.29113924	28.24	2.07	227.96	7.38	91.65	1225.53	11.84	9.28	5.95	2.38	12.32	4.56	171.03	6.231	NA	NA	NA
4_10C_Sed_2	4_10C_Sed	4	crown	10C	Sed	Sedula DS	NA	NA	NA	NA	47.39336493	16.83	2.18	275.67	6.19	99.11	1532.75	11.8	14.19	11.48	2.05	17.49	5.37	167.6	9.986	NA	NA	NA
4_10C_Sed_3	4_10C_Sed	4	crown	10C	Sed	Sedula DS	NA	NA	NA	NA	59.63302752	22.21	1.54	293.47	8.02	124.13	1465.04	13.15	17.75	11.38	1.81	14.99	5.9	184.92	12.322	NA	NA	NA
5_2C_Fer_1	5_2C_Fer	5	crown	2C	Fer	KWS Ferrum	NA	NA	NA	NA	53.33333333	93.21	2.27	344.11	5.15	116.56	1878.32	13.98	13.57	7.06	13.79	22.03	2.61	161.92	11.712	NA	NA	NA
5_2C_Fer_2	5_2C_Fer	5	crown	2C	Fer	KWS Ferrum	NA	NA	NA	NA	NA	NA	NA	NA	NA	NA	NA	NA	NA	NA	NA	NA	NA	NA	NA	NA	NA	NA
5_2C_Fer_3	5_2C_Fer	5	crown	2C	Fer	KWS Ferrum	NA	NA	NA	NA	NA	NA	NA	NA	NA	NA	NA	NA	NA	NA	NA	NA	NA	NA	NA	NA	NA	NA
5_2C_Han_1	5_2C_Han	5	crown	2C	Han	Hanswin	NA	NA	NA	NA	47.4137931	88.07	6.53	355.26	4.78	148.21	1884.24	19.26	12.02	11.21	17.29	19.12	2.69	108.36	9.376	NA	NA	NA
5_2C_Han_2	5_2C_Han	5	crown	2C	Han	Hanswin	NA	NA	NA	NA	46.94835681	87.53	2.8	389.5	6.26	164.36	2195.86	21.31	11.95	8.57	18.07	18.49	2.71	123.75	11.172	NA	NA	NA
5_2C_Han_3	5_2C_Han	5	crown	2C	Han	Hanswin	NA	NA	NA	NA	63.7254902	55.18	3.57	352.1	8.54	139.44	1933.18	17.72	15.87	10.41	13.01	16.14	3.79	184.69	10.329	NA	NA	NA
5_2C_Lak_1	5_2C_Lak	5	crown	2C	Lak	Lakaja DS	NA	NA	NA	NA	56.07476636	97.34	4.5	338	3.93	131.82	2365.33	14.73	10.09	11.32	18.74	25.02	3.37	177.49	10.801	NA	NA	NA
5_2C_Lak_2	5_2C_Lak	5	crown	2C	Lak	Lakaja DS	NA	NA	NA	NA	45.83333333	51.51	2.29	361.23	4.88	105.84	2432.41	14.16	12.64	13.81	14.22	22.31	4.41	262.56	10.341	NA	NA	NA
5_2C_Lak_3	5_2C_Lak	5	crown	2C	Lak	Lakaja DS	NA	NA	NA	NA	60.91370558	93.23	3.82	417.39	5.66	129.67	2412.78	13.58	16.54	12.29	17.48	23.78	4.3	189.29	12.944	NA	NA	NA
5_2C_Mag_1	5_2C_Mag	5	crown	2C	Mag	SW Magnifik	NA	NA	NA	NA	4.385964912	93.5	3.09	461.72	6.44	147.08	2440.76	21.63	13.84	5.4	16.35	24.03	2.23	186.8	11.782	NA	NA	NA
5_2C_Mag_2	5_2C_Mag	5	crown	2C	Mag	SW Magnifik	NA	NA	NA	NA	49.5049505	96.14	2.92	456.02	7.44	166.66	1991.09	26.74	20.56	8.45	17.79	20.73	2.47	183.66	10.768	NA	NA	NA
5_2C_Mag_3	5_2C_Mag	5	crown	2C	Mag	SW Magnifik	NA	NA	NA	NA	38.647343	81.39	5.1	384.17	5.39	157.21	2336.5	19.99	21.25	8.25	17.98	19.03	2.99	202.63	13.8	NA	NA	NA
5_2C_Nor_1	5_2C_Nor	5	crown	2C	Nor	Nordkap	NA	NA	NA	NA	51.54639175	95.75	2.01	412.82	6.58	134.91	2384.03	18.11	15.64	10.03	17.73	14.67	2.06	226.86	10.861	NA	NA	NA
5_2C_Nor_2	5_2C_Nor	5	crown	2C	Nor	Nordkap	NA	NA	NA	NA	50.92592593	67.08	4.01	337.75	5.26	136.88	2434.54	20.12	12.82	8.18	15.41	21.92	2.42	138.94	9.282	NA	NA	NA
5_2C_Nor_3	5_2C_Nor	5	crown	2C	Nor	Nordkap	NA	NA	NA	NA	52.38095238	65.75	4.04	386.46	8.56	114.81	1953.06	14.68	15.9	10.97	13.38	17.81	3.18	145.26	11.25	NA	NA	NA
5_2C_Sed_1	5_2C_Sed	5	crown	2C	Sed	Sedula DS	NA	NA	NA	NA	49.68944099	96.19	3.02	347.52	5.75	154.54	2657.39	20.87	15.94	9.49	22.96	26.01	2.86	229.62	10.865	NA	NA	NA
5_2C_Sed_2	5_2C_Sed	5	crown	2C	Sed	Sedula DS	NA	NA	NA	NA	45.91836735	94.81	3.39	343.07	7.67	129.67	1884.17	15.69	11.95	15.4	19.35	26.05	3.43	199.99	11.359	NA	NA	NA
5_2C_Sed_3	5_2C_Sed	5	crown	2C	Sed	Sedula DS	NA	NA	NA	NA	44.7761194	76.96	2.91	451.32	6.6	181.26	2508.69	23.08	13.98	13.83	16.48	24.79	2.97	165.52	13.534	NA	NA	NA
5_10C_Fer_1	5_10C_Fer	5	crown	10C	Fer	KWS Ferrum	NA	NA	NA	NA	59.11330049	26.05	2.45	330.1	2.88	107.51	1939.51	6.85	14.58	6.64	3.15	16.39	5.22	338.7	10.491	NA	NA	NA
5_10C_Fer_2	5_10C_Fer	5	crown	10C	Fer	KWS Ferrum	NA	NA	NA	NA	65.30612245	17.33	1.96	293.52	2.87	102.64	1725.47	7.19	11.04	8.23	2.32	13.4	4.67	299.29	8.901	NA	NA	NA
5_10C_Fer_3	5_10C_Fer	5	crown	10C	Fer	KWS Ferrum	NA	NA	NA	NA	56.60377358	47.49	2.94	364.4	7.1	136.37	2013.89	9.44	13.96	9.51	5.34	17.67	4.6	276.96	13.18	NA	NA	NA
5_10C_Han_1	5_10C_Han	5	crown	10C	Han	Hanswin	NA	NA	NA	NA	68.42105263	30.13	0.88	282.67	3.99	91.33	1789.12	8.65	13.01	7.1	4.83	17.4	4.78	293.14	9.685	NA	NA	NA
5_10C_Han_2	5_10C_Han	5	crown	10C	Han	Hanswin	NA	NA	NA	NA	64.67661692	21.21	1.39	316.88	9.95	148.33	1829.13	19.56	11.66	10.86	3.76	6.7	3.36	375.69	12.375	NA	NA	NA
5_10C_Han_3	5_10C_Han	5	crown	10C	Han	Hanswin	NA	NA	NA	NA	62.5	17.03	1.84	245.87	7.87	93.27	1497.16	7.96	18.7	11.53	4.25	13.5	7.72	309.62	8.519	NA	NA	NA
5_10C_Lak_1	5_10C_Lak	5	crown	10C	Lak	Lakaja DS	NA	NA	NA	NA	65.8436214	13.6	3.32	310.48	3.38	100.27	1960.01	7.5	17.95	10.02	5.3	17.77	3.11	276.56	10.867	NA	NA	NA
5_10C_Lak_2	5_10C_Lak	5	crown	10C	Lak	Lakaja DS	NA	NA	NA	NA	54.18719212	15.62	3.72	348.09	7.07	109.2	1900.86	6.04	15.21	9.11	5.47	13.79	3.97	293.51	9.317	NA	NA	NA
5_10C_Lak_3	5_10C_Lak	5	crown	10C	Lak	Lakaja DS	NA	NA	NA	NA	57.85123967	24	3.79	340.32	6.45	120.12	1815.52	10.76	12.32	8.33	8.07	19.03	3.96	371.28	7.534	NA	NA	NA
5_10C_Mag_1	5_10C_Mag	5	crown	10C	Mag	SW Magnifik	NA	NA	NA	NA	54.29864253	21.46	1.45	36.65	9.08	112.35	2017.36	13.41	11.86	6.48	4.48	13.66	2.63	278.24	7.787	NA	NA	NA
5_10C_Mag_2	5_10C_Mag	5	crown	10C	Mag	SW Magnifik	NA	NA	NA	NA	53.81165919	15.27	1.08	312.42	6.5	117.31	1995.95	5	15.08	6.8	2.73	13.05	4.45	343.73	9.78	NA	NA	NA
5_10C_Mag_3	5_10C_Mag	5	crown	10C	Mag	SW Magnifik	NA	NA	NA	NA	66.66666667	13.33	4.01	355.25	9.11	144.69	1985.49	14.16	17.9	10.34	4.63	8.03	2.93	230.55	12.494	NA	NA	NA
5_10C_Nor_1	5_10C_Nor	5	crown	10C	Nor	Nordkap	NA	NA	NA	NA	64.67661692	23.84	2.84	360.44	5.2	118.73	2389.85	13.4	12.3	6.29	4.37	17.1	4.43	308.59	9.07	NA	NA	NA
5_10C_Nor_2	5_10C_Nor	5	crown	10C	Nor	Nordkap	NA	NA	NA	NA	61.03286385	17.1	3.16	288.31	4.46	108.66	1970.22	10.23	14.7	9.86	3.38	13.97	5.14	344.25	11.518	NA	NA	NA
5_10C_Nor_3	5_10C_Nor	5	crown	10C	Nor	Nordkap	NA	NA	NA	NA	53.81165919	16.44	3.91	235.85	6.61	90.3	1429.92	9.04	18.03	9.42	2.62	12.06	3.09	236.04	8.939	NA	NA	NA
5_10C_Sed_1	5_10C_Sed	5	crown	10C	Sed	Sedula DS	NA	NA	NA	NA	53.81165919	25.41	1.98	354.63	4.94	102.96	1459.53	8.17	10.42	7.92	4.39	15.91	3.25	269.55	11.078	NA	NA	NA
5_10C_Sed_2	5_10C_Sed	5	crown	10C	Sed	Sedula DS	NA	NA	NA	NA	63.02521008	25.15	2.25	317.09	10.97	114.28	2019.63	11.1	16.72	9.17	9.48	17.03	6.9	320.59	13.1	NA	NA	NA
5_10C_Sed_3	5_10C_Sed	5	crown	10C	Sed	Sedula DS	NA	NA	NA	NA	60.60606061	22.78	1.43	324.38	10.48	122.93	2022.81	15.05	18.05	12.34	4.47	8.21	5	240.47	12.759	NA	NA	NA
6_2C_Fer_1	6_2C_Fer	6	crown	2C	Fer	KWS Ferrum	NA	NA	NA	NA	44.69273743	40.15	6.13	300.92	3.22	119.6	1659.59	13.18	25.43	12.2	7.13	10.96	3.4	372.9	15.419	NA	NA	NA
6_2C_Fer_2	6_2C_Fer	6	crown	2C	Fer	KWS Ferrum	NA	NA	NA	NA	35.71428571	97.34	2.69	401.44	7.86	114.61	2531.55	12.26	15.4	8.63	13.05	18.2	2.36	135.8	13.006	NA	NA	NA
6_2C_Fer_3	6_2C_Fer	6	crown	2C	Fer	KWS Ferrum	NA	NA	NA	NA	51.1627907	49.99	2.88	387.22	5.01	124.18	2849.5	12.91	13.77	10.93	17.72	18.14	3.19	186.79	13.946	NA	NA	NA
6_2C_Han_1	6_2C_Han	6	crown	2C	Han	Hanswin	NA	NA	NA	NA	45.45454545	44.15	3.86	463.38	5.68	206.79	2552.69	22	18.7	8.07	16.71	14.47	3.61	190.66	10.842	NA	NA	NA
6_2C_Han_2	6_2C_Han	6	crown	2C	Han	Hanswin	NA	NA	NA	NA	52.63157895	91.63	5.72	364.32	8.46	139.96	1665.47	20.67	19.95	10.05	16.29	15.81	2.54	118.66	10.109	NA	NA	NA
6_2C_Han_3	6_2C_Han	6	crown	2C	Han	Hanswin	NA	NA	NA	NA	53.39805825	61.35	4.13	346.01	7.12	142.24	1516.14	14.89	17.26	10.6	18.99	17.33	3.47	141.9	9.925	NA	NA	NA
6_2C_Lak_1	6_2C_Lak	6	crown	2C	Lak	Lakaja DS	NA	NA	NA	NA	54.18719212	47.11	4.4	296.06	4.6	132.78	2386.98	11.51	17.2	9.11	18.83	19.1	4.3	236.62	11.498	NA	NA	NA
6_2C_Lak_2	6_2C_Lak	6	crown	2C	Lak	Lakaja DS	NA	NA	NA	NA	56.33802817	100.16	6	336.03	7.63	141.98	1991.39	15.38	16.59	13.39	18.09	9.73	3.31	199.73	12.718	NA	NA	NA
6_2C_Lak_3	6_2C_Lak	6	crown	2C	Lak	Lakaja DS	NA	NA	NA	NA	47.36842105	54.05	3.41	239.71	10.65	107.79	1558.01	9.39	13.79	10.17	15.09	12.53	2.87	125.16	13.271	NA	NA	NA
6_2C_Mag_1	6_2C_Mag	6	crown	2C	Mag	SW Magnifik	NA	NA	NA	NA	55.24861878	60.31	5.34	473.88	4.54	159.05	2653.58	18.72	22.45	6.99	21.32	9.14	3.29	274.68	11.484	NA	NA	NA
6_2C_Mag_2	6_2C_Mag	6	crown	2C	Mag	SW Magnifik	NA	NA	NA	NA	49.10714286	104.02	3.86	420.5	6.79	158.47	2855.77	17.88	18.9	6.76	19.95	19.47	2.25	176.26	11.029	NA	NA	NA
6_2C_Mag_3	6_2C_Mag	6	crown	2C	Mag	SW Magnifik	NA	NA	NA	NA	53.4351145	64.05	2.97	408.99	9.94	126.34	2824.61	15.86	16.57	8.01	14.87	17.57	3.05	195.7	8.454	NA	NA	NA
6_2C_Nor_1	6_2C_Nor	6	crown	2C	Nor	Nordkap	NA	NA	NA	NA	47.80876494	63.44	5.43	443.06	4.92	148.48	1579.43	17.95	12.3	7.37	16.53	16.15	2.25	184.5	10.25	NA	NA	NA
6_2C_Nor_2	6_2C_Nor	6	crown	2C	Nor	Nordkap	NA	NA	NA	NA	44.7761194	94.06	3.28	462	11.05	148.33	3377.96	16	14.83	6.29	17.18	23.13	2.66	135.61	9.325	NA	NA	NA
6_2C_Nor_3	6_2C_Nor	6	crown	2C	Nor	Nordkap	NA	NA	NA	NA	50.92592593	59.06	4.57	356.19	8.22	124.79	2327.95	16.96	16.85	12.04	14.61	17.95	3.96	185.91	11.201	NA	NA	NA
6_2C_Sed_1	6_2C_Sed	6	crown	2C	Sed	Sedula DS	NA	NA	NA	NA	53.19148936	74.51	3.97	419.28	9.07	141.36	2107.05	26.9	19.47	10.73	18.66	20.16	4.55	167.1	13.141	NA	NA	NA
6_2C_Sed_2	6_2C_Sed	6	crown	2C	Sed	Sedula DS	NA	NA	NA	NA	46.63212435	49.08	2.1	309.24	9.7	136.37	2202.22	19.6	16.66	11.75	16.82	16.67	2.63	137.18	9.358	NA	NA	NA
6_2C_Sed_3	6_2C_Sed	6	crown	2C	Sed	Sedula DS	NA	NA	NA	NA	48.14814815	70.99	3.19	367.91	9.58	183.87	2369	23.12	15.68	12.11	13.98	19.82	4.4	191.57	9.591	NA	NA	NA
6_10C_Fer_1	6_10C_Fer	6	crown	10C	Fer	KWS Ferrum	NA	NA	NA	NA	63.41463415	19.61	2.88	383.14	2.69	90.13	1945.27	6.52	15.68	6.58	3.1	9.14	5.39	305.58	9.392	NA	NA	NA
6_10C_Fer_2	6_10C_Fer	6	crown	10C	Fer	KWS Ferrum	NA	NA	NA	NA	54.29864253	18.26	3.51	299.8	4.55	101.74	1680.1	7	15.89	8.75	3.93	14.16	6.92	408.4	15.88	NA	NA	NA
6_10C_Fer_3	6_10C_Fer	6	crown	10C	Fer	KWS Ferrum	NA	NA	NA	NA	69.14893617	5.61	3.38	342.07	7.12	166.65	1916.55	10.45	17.67	15.17	3.33	9.27	5.52	253.35	15.043	NA	NA	NA
6_10C_Han_1	6_10C_Han	6	crown	10C	Han	Hanswin	NA	NA	NA	NA	58.2010582	18.73	1.01	445.85	5.28	114.95	1597.63	9.96	13.53	8.02	3.88	14.69	5.21	367.75	9.736	NA	NA	NA
6_10C_Han_2	6_10C_Han	6	crown	10C	Han	Hanswin	NA	NA	NA	NA	60.08583691	22.98	2	350.74	5.51	112.49	1728.21	8.43	14.34	6.14	2.87	17.3	4.03	303.83	14.112	NA	NA	NA
6_10C_Han_3	6_10C_Han	6	crown	10C	Han	Hanswin	NA	NA	NA	NA	63.15789474	15.23	1.73	287.16	8.14	102.26	1740.99	10.1	19.71	11.93	3.83	14.15	6.37	356.08	11.568	NA	NA	NA
6_10C_Lak_1	6_10C_Lak	6	crown	10C	Lak	Lakaja DS	NA	NA	NA	NA	66.66666667	15.3	2.98	214.15	3.31	89.26	1077.31	4.56	17.33	8.81	3.8	10.71	2.38	411.47	7.952	NA	NA	NA
6_10C_Lak_2	6_10C_Lak	6	crown	10C	Lak	Lakaja DS	NA	NA	NA	NA	68.96551724	12.52	2.71	260.06	9.69	86.98	1631.34	6.7	19.29	9.52	4.6	10.32	3.83	316.02	10.324	NA	NA	NA
6_10C_Lak_3	6_10C_Lak	6	crown	10C	Lak	Lakaja DS	NA	NA	NA	NA	52.38095238	33.38	2.79	225.59	3.23	90.02	1292.59	4.88	14.2	9.2	7.65	13.12	3.59	208.39	8.438	NA	NA	NA
6_10C_Mag_1	6_10C_Mag	6	crown	10C	Mag	SW Magnifik	NA	NA	NA	NA	58.82352941	15.16	1.86	318.01	6.36	90.77	1904.66	10.82	15.74	8.12	4.76	10.1	2.9	263.93	8.304	NA	NA	NA
6_10C_Mag_2	6_10C_Mag	6	crown	10C	Mag	SW Magnifik	NA	NA	NA	NA	61.13537118	9.33	1.5	225.86	8.21	99.78	1462.02	6.75	16.54	9.17	2.4	4.34	3.44	245.08	7.887	NA	NA	NA
6_10C_Mag_3	6_10C_Mag	6	crown	10C	Mag	SW Magnifik	NA	NA	NA	NA	67.96116505	27.67	1.42	337.53	7.85	115.67	2196.64	10.44	17.05	8.57	14.03	13.69	3.35	245.63	13.067	NA	NA	NA
6_10C_Nor_1	6_10C_Nor	6	crown	10C	Nor	Nordkap	NA	NA	NA	NA	65.2173913	17.92	3.17	305.9	3.26	132.55	1572.89	10.47	16.2	6.87	3.89	13.9	7.34	496.04	10.927	NA	NA	NA
6_10C_Nor_2	6_10C_Nor	6	crown	10C	Nor	Nordkap	NA	NA	NA	NA	52.63157895	11.55	3.6	283.76	4.09	121.61	1524.51	9.07	15.48	9.25	2.27	13.81	3.86	340.64	10.761	NA	NA	NA
6_10C_Nor_3	6_10C_Nor	6	crown	10C	Nor	Nordkap	NA	NA	NA	NA	53.76344086	20.75	2.96	363.04	4.59	125.22	2310.01	12.6	21.74	12.64	4.56	14.22	5.09	340.77	8.795	NA	NA	NA
6_10C_Sed_1	6_10C_Sed	6	crown	10C	Sed	Sedula DS	NA	NA	NA	NA	53.14009662	19.05	1.74	339.83	7.62	137.84	1519.84	11.72	16.86	9.34	3.27	10.86	3.16	359.59	11.112	NA	NA	NA
6_10C_Sed_2	6_10C_Sed	6	crown	10C	Sed	Sedula DS	NA	NA	NA	NA	62.5	20.63	1.94	295.75	9.91	121.75	1894.31	12.25	14.2	6.59	4.21	12.4	4.36	361.64	12.867	NA	NA	NA
6_10C_Sed_3	6_10C_Sed	6	crown	10C	Sed	Sedula DS	NA	NA	NA	NA	65.89147287	7.01	2.3	339.92	11.78	97.47	1485.34	14.75	18.06	14.61	3.26	5.56	4.5	303.83	8.321	NA	NA	NA
7_2C_Fer_1	7_2C_Fer	7	crown	2C	Fer	KWS Ferrum	NA	NA	NA	NA	49.01960784	43.96	3.4	382.21	4.5	121.77	2001.43	8.64	15.86	6.2	12.61	14.37	2.71	338.9	9.689	NA	NA	NA
7_2C_Fer_2	7_2C_Fer	7	crown	2C	Fer	KWS Ferrum	NA	NA	NA	NA	53.92156863	34.9	4.71	258.11	4.73	114.77	1709.92	13.54	14.41	14.39	11.17	14.91	2.35	197.17	11.108	NA	NA	NA
7_2C_Fer_3	7_2C_Fer	7	crown	2C	Fer	KWS Ferrum	NA	NA	NA	NA	62.82722513	30.94	5.23	349.58	6.68	145.35	1943	19.53	17.05	16.68	14.98	12.35	3.02	154.71	14.272	NA	NA	NA
7_2C_Han_1	7_2C_Han	7	crown	2C	Han	Hanswin	NA	NA	NA	NA	44.55445545	53.71	2.98	415.87	7.5	174.28	2038.97	20.61	20.44	9.98	16.88	15.93	3.43	229.21	12.23	NA	NA	NA
7_2C_Han_2	7_2C_Han	7	crown	2C	Han	Hanswin	NA	NA	NA	NA	52.86343612	64.45	3.6	383.28	10.35	144.36	2102.53	20.6	18.28	9.62	15.87	15.34	3.55	163.44	11.183	NA	NA	NA
7_2C_Han_3	7_2C_Han	7	crown	2C	Han	Hanswin	NA	NA	NA	NA	NA	NA	NA	NA	NA	NA	NA	NA	NA	NA	NA	NA	NA	NA	NA	NA	NA	NA
7_2C_Lak_1	7_2C_Lak	7	crown	2C	Lak	Lakaja DS	NA	NA	NA	NA	60.18518519	26.46	5.31	307.93	5.91	127.48	2274.46	14.77	17.3	8.46	11.2	16.48	3.67	411.87	12.199	NA	NA	NA
7_2C_Lak_2	7_2C_Lak	7	crown	2C	Lak	Lakaja DS	NA	NA	NA	NA	57.59162304	61.26	4.69	455.55	7.67	101.82	1899.77	15.29	11.62	8.72	16.22	21.12	4.7	192.28	9.426	NA	NA	NA
7_2C_Lak_3	7_2C_Lak	7	crown	2C	Lak	Lakaja DS	NA	NA	NA	NA	57.52212389	36.47	4.94	428.96	5.64	154.69	2180.43	14.71	13.06	10.94	10.81	19.15	3.16	221.15	10.152	NA	NA	NA
7_2C_Mag_1	7_2C_Mag	7	crown	2C	Mag	SW Magnifik	NA	NA	NA	NA	56.60377358	18.41	4.89	439.32	10.14	189.06	2120.31	22.76	20.44	11.16	13.26	17.54	3.24	237.18	13.072	NA	NA	NA
7_2C_Mag_2	7_2C_Mag	7	crown	2C	Mag	SW Magnifik	NA	NA	NA	NA	64.22018349	39.91	3.75	367.9	10.69	155.58	1870.84	16.39	16.28	7.15	14.07	17.26	2.81	144.62	8.415	NA	NA	NA
7_2C_Mag_3	7_2C_Mag	7	crown	2C	Mag	SW Magnifik	NA	NA	NA	NA	57.01754386	32.32	6.19	334.14	10.16	140.76	1338.44	18.3	16.46	8.72	11.83	15.12	2.3	160.87	10.81	NA	NA	NA
7_2C_Nor_1	7_2C_Nor	7	crown	2C	Nor	Nordkap	NA	NA	NA	NA	49.45054945	43.64	4.28	426.87	6.05	126.89	2435.43	18.9	16.73	7.41	16.93	20.34	3.6	233.18	8.707	NA	NA	NA
7_2C_Nor_2	7_2C_Nor	7	crown	2C	Nor	Nordkap	NA	NA	NA	NA	46.39175258	79.05	3.13	442.24	10.84	156.45	2773.4	18.65	13.62	10.82	15.45	20.33	3.1	161.22	12.12	NA	NA	NA
7_2C_Nor_3	7_2C_Nor	7	crown	2C	Nor	Nordkap	NA	NA	NA	NA	58.29596413	71.14	3.81	463.34	11.78	174.3	3016.44	22.31	16.7	11.66	15.99	19.17	3.87	207.14	12.3	NA	NA	NA
7_2C_Sed_1	7_2C_Sed	7	crown	2C	Sed	Sedula DS	NA	NA	NA	NA	54.85232068	47.16	3.62	377.49	11.49	170.86	2075.04	20.4	16.16	11.68	17.99	21.75	2.27	146.61	9.058	NA	NA	NA
7_2C_Sed_2	7_2C_Sed	7	crown	2C	Sed	Sedula DS	NA	NA	NA	NA	53.92156863	65	4.11	393.89	14.98	150.4	1966.63	22.67	17.95	13.16	11.53	6.92	2.09	119.54	11.692	NA	NA	NA
7_2C_Sed_3	7_2C_Sed	7	crown	2C	Sed	Sedula DS	NA	NA	NA	NA	41.4507772	39.72	1.56	336.8	7.68	165.43	1696.65	17.24	19.85	10.88	13.65	14.16	4.09	185.37	10.241	NA	NA	NA
7_10C_Fer_1	7_10C_Fer	7	crown	10C	Fer	KWS Ferrum	NA	NA	NA	NA	59.9078341	11.93	2.38	299.42	3.59	106.22	1940.01	10.01	8.97	7.93	2.46	15.89	5.23	418.28	9.631	NA	NA	NA
7_10C_Fer_2	7_10C_Fer	7	crown	10C	Fer	KWS Ferrum	NA	NA	NA	NA	71.42857143	9.27	3.13	256.46	5.07	79.29	1733.06	2.74	9.93	6.86	1.53	10.12	3.69	326.29	12.401	NA	NA	NA
7_10C_Fer_3	7_10C_Fer	7	crown	10C	Fer	KWS Ferrum	NA	NA	NA	NA	60.46511628	12	3.07	318.15	8.67	97.32	1575.42	8.76	12.54	8	4.3	16.25	4.59	395.74	11.226	NA	NA	NA
7_10C_Han_1	7_10C_Han	7	crown	10C	Han	Hanswin	NA	NA	NA	NA	64.51612903	7.31	1.32	379.97	2.02	125.64	2122	9.15	11.84	9.82	3.8	6.66	8.33	576.64	10.412	NA	NA	NA
7_10C_Han_2	7_10C_Han	7	crown	10C	Han	Hanswin	NA	NA	NA	NA	71.42857143	10.03	1.3	336.08	14.22	123.87	1238.21	7.9	16.6	9.15	1.99	10.77	3.09	319.67	13.823	NA	NA	NA
7_10C_Han_3	7_10C_Han	7	crown	10C	Han	Hanswin	NA	NA	NA	NA	65.11627907	8.84	1.76	319.91	10.34	116.1	1550.55	12.08	13.89	10	3.65	14.15	8.46	581.25	13.603	NA	NA	NA
7_10C_Lak_1	7_10C_Lak	7	crown	10C	Lak	Lakaja DS	NA	NA	NA	NA	59.70149254	10.56	3.43	246.91	7.34	94.6	711.88	9.2	14.86	6.95	5.12	11.88	2.25	273.25	8.195	NA	NA	NA
7_10C_Lak_2	7_10C_Lak	7	crown	10C	Lak	Lakaja DS	NA	NA	NA	NA	65.2173913	12.47	3.61	275.4	7.85	115.32	1373.24	9.77	9.2	8.18	4.21	15.19	3.56	486.31	9.679	NA	NA	NA
7_10C_Lak_3	7_10C_Lak	7	crown	10C	Lak	Lakaja DS	NA	NA	NA	NA	64.65517241	10.64	2.8	371.68	8.33	105.97	1511.1	7.22	13.46	7.65	6.96	14.76	5.22	240.52	13.12	NA	NA	NA
7_10C_Mag_1	7_10C_Mag	7	crown	10C	Mag	SW Magnifik	NA	NA	NA	NA	64.67661692	13.38	3.07	194.67	4.73	105.39	1611.25	8.97	12.57	4.28	5.03	12.22	2.43	235.68	10.737	NA	NA	NA
7_10C_Mag_2	7_10C_Mag	7	crown	10C	Mag	SW Magnifik	NA	NA	NA	NA	62.22222222	23.97	2.22	433.28	4.16	149.2	2331.15	13.97	10.7	10.75	9.27	16.63	3.92	325.7	10.652	NA	NA	NA
7_10C_Mag_3	7_10C_Mag	7	crown	10C	Mag	SW Magnifik	NA	NA	NA	NA	75.37688442	17.39	2.95	319.97	9.22	94.68	1653.25	13.15	12.01	8.64	7.01	14.27	3.16	230.62	11.444	NA	NA	NA
7_10C_Nor_1	7_10C_Nor	7	crown	10C	Nor	Nordkap	NA	NA	NA	NA	61.32075472	13.17	4.21	257.52	4.14	96.38	1108.89	8.44	10.47	8.37	2.65	13.5	7.42	429.99	10.26	NA	NA	NA
7_10C_Nor_2	7_10C_Nor	7	crown	10C	Nor	Nordkap	NA	NA	NA	NA	58.82352941	9.49	2.61	325.46	4.12	96.5	1681.04	3.55	12.41	9.48	2.51	12.89	3.3	384.97	11.905	NA	NA	NA
7_10C_Nor_3	7_10C_Nor	7	crown	10C	Nor	Nordkap	NA	NA	NA	NA	60.24096386	15.43	3.84	242.52	6.53	68.4	1507.89	10.7	12.68	9.07	5.34	8.33	5.33	274.18	7.778	NA	NA	NA
7_10C_Sed_1	7_10C_Sed	7	crown	10C	Sed	Sedula DS	NA	NA	NA	NA	69.76744186	13.81	1.78	306.83	9.21	137.16	1396.02	16.74	9.61	5.5	6.61	13.84	3.81	380.6	12.098	NA	NA	NA
7_10C_Sed_2	7_10C_Sed	7	crown	10C	Sed	Sedula DS	NA	NA	NA	NA	68.96551724	12.29	2.42	310.4	5.88	114.76	1787.99	10.44	10.18	11.12	3.9	11.88	5.11	318.79	8.869	NA	NA	NA
7_10C_Sed_3	7_10C_Sed	7	crown	10C	Sed	Sedula DS	NA	NA	NA	NA	68.06282723	16.84	1.9	294.62	10.44	125.53	1790.18	13.31	14.92	9.85	8.42	15.93	4.84	432.9	9.962	NA	NA	NA
8_2C_ND_Fer_1	8_2C_ND_Fer	8_ND	crown	2C	Fer	KWS Ferrum	NA	NA	NA	NA	73.68421053	83.36	4.81	332.64	8.89	152.54	2072.32	15.44	10.96	12.45	14.25	23.48	2.08	188.91	12.972	NA	NA	NA
8_2C_ND_Fer_2	8_2C_ND_Fer	8_ND	crown	2C	Fer	KWS Ferrum	NA	NA	NA	NA	53.92156863	67	2.44	394.65	9.8	155.27	2380.49	16.29	8.54	13.44	13.67	17.9	1.23	81.64	9.41	NA	NA	NA
8_2C_ND_Fer_3	8_2C_ND_Fer	8_ND	crown	2C	Fer	KWS Ferrum	NA	NA	NA	NA	54.29864253	62.42	3.04	464.98	8.81	133.11	2391.21	17.39	12.12	9.24	12.96	16.72	1.72	207.87	9.303	NA	NA	NA
8_2C_ND_Han_1	8_2C_ND_Han	8_ND	crown	2C	Han	Hanswin	NA	NA	NA	NA	53.81165919	22.06	3.99	313.1	7.81	138.99	1764.65	19.71	15.99	10.36	9.38	15.36	2.38	305.63	12.198	NA	NA	NA
8_2C_ND_Han_2	8_2C_ND_Han	8_ND	crown	2C	Han	Hanswin	NA	NA	NA	NA	55.81395349	22.13	1.81	411.74	10.5	218.13	2131.5	19	13.73	9	10.86	16.88	2.16	156.96	12.494	NA	NA	NA
8_2C_ND_Han_3	8_2C_ND_Han	8_ND	crown	2C	Han	Hanswin	NA	NA	NA	NA	53.81165919	32.78	4.7	433.02	10.86	161.37	1754.11	20.85	15.91	11.09	12.25	16.78	1.59	268.87	11.358	NA	NA	NA
8_2C_ND_Lak_1	8_2C_ND_Lak	8_ND	crown	2C	Lak	Lakaja DS	NA	NA	NA	NA	57.41626794	50.51	5.26	404.78	7.94	147.47	1414.62	18.58	14.29	9.77	14.75	20.92	3.29	129.75	9.919	NA	NA	NA
8_2C_ND_Lak_2	8_2C_ND_Lak	8_ND	crown	2C	Lak	Lakaja DS	NA	NA	NA	NA	53.92156863	57.81	3.69	401.95	8.3	144.77	1820.12	19.89	13.47	8.69	19.47	24.75	1.88	175.15	13.418	NA	NA	NA
8_2C_ND_Lak_3	8_2C_ND_Lak	8_ND	crown	2C	Lak	Lakaja DS	NA	NA	NA	NA	49.54954955	60.42	5.07	429.43	7.8	122.54	2457.94	15.61	10.15	8.72	15.65	19.29	2.18	209.43	10.642	NA	NA	NA
8_2C_ND_Mag_1	8_2C_ND_Mag	8_ND	crown	2C	Mag	SW Magnifik	NA	NA	NA	NA	60	44.22	3.77	358.57	10.51	137.32	2417.93	19.82	16.72	8.33	20.42	19.61	2.56	261.45	11.046	NA	NA	NA
8_2C_ND_Mag_2	8_2C_ND_Mag	8_ND	crown	2C	Mag	SW Magnifik	NA	NA	NA	NA	45.68527919	23.51	2.58	398.6	6.35	138.9	1916.77	14.24	16.37	6.82	14.28	15.56	3.39	231.2	11.214	NA	NA	NA
8_2C_ND_Mag_3	8_2C_ND_Mag	8_ND	crown	2C	Mag	SW Magnifik	NA	NA	NA	NA	57.14285714	18.14	2.88	371.11	7.39	136.16	2043.85	18.36	16.25	7.68	11.69	16.2	2.98	334.78	9.79	NA	NA	NA
8_2C_ND_Nor_1	8_2C_ND_Nor	8_ND	crown	2C	Nor	Nordkap	NA	NA	NA	NA	62.5	22.97	3.52	404.05	17.81	157.66	2425.76	24.4	10.23	8.68	12.44	18.43	2.38	230	11.152	NA	NA	NA
8_2C_ND_Nor_2	8_2C_ND_Nor	8_ND	crown	2C	Nor	Nordkap	NA	NA	NA	NA	63.49206349	27.15	4.85	375.81	7.29	134.74	2480.68	14.59	11.56	9.67	10.03	19.32	2.15	276.79	9.977	NA	NA	NA
8_2C_ND_Nor_3	8_2C_ND_Nor	8_ND	crown	2C	Nor	Nordkap	NA	NA	NA	NA	56.41025641	34.57	4.57	342.17	8.19	166.29	2282.67	20.78	13.3	11.58	10.49	19.42	1.92	355.09	11.766	NA	NA	NA
8_2C_ND_Sed_1	8_2C_ND_Sed	8_ND	crown	2C	Sed	Sedula DS	NA	NA	NA	NA	60.74766355	14.79	3.23	238.42	18.52	148.35	1567.3	17.89	14.99	15.32	13.87	14.01	1.75	249.85	14.861	NA	NA	NA
8_2C_ND_Sed_2	8_2C_ND_Sed	8_ND	crown	2C	Sed	Sedula DS	NA	NA	NA	NA	49.75124378	20.85	1.95	287.37	13.46	145.28	1703.22	14.53	13.92	13.37	11.8	14.69	1.83	260.15	10.568	NA	NA	NA
8_2C_ND_Sed_3	8_2C_ND_Sed	8_ND	crown	2C	Sed	Sedula DS	NA	NA	NA	NA	60.60606061	22.96	3.49	408.17	12.8	153.61	1767.31	25.29	17.67	13.3	9.23	18.1	2.98	287.42	9.867	NA	NA	NA
8_10C_ND_Fer_1	8_10C_ND_Fer	8_ND	crown	10C	Fer	KWS Ferrum	NA	NA	NA	NA	65.65656566	41.16	2.79	225.81	15.4	88.57	1878.48	9.03	13.19	5.43	7.55	10.81	2.68	244.38	11.502	NA	NA	NA
8_10C_ND_Fer_2	8_10C_ND_Fer	8_ND	crown	10C	Fer	KWS Ferrum	NA	NA	NA	NA	63.82978723	85.82	1.23	226.63	8.6	91.98	1606.77	6.04	6.45	5.43	10.14	14.5	1.48	198.54	10.664	NA	NA	NA
8_10C_ND_Fer_3	8_10C_ND_Fer	8_ND	crown	10C	Fer	KWS Ferrum	NA	NA	NA	NA	63.55932203	82.01	2.58	310.39	11.95	116.93	1204.82	5.84	10.41	6.38	9.92	16.9	2.53	348.2	10.227	NA	NA	NA
8_10C_ND_Han_1	8_10C_ND_Han	8_ND	crown	10C	Han	Hanswin	NA	NA	NA	NA	58.29596413	37.8	2.73	267.08	13.15	96.49	1736.88	9.68	11.86	7.23	13.17	12.13	3.57	298.07	7.692	NA	NA	NA
8_10C_ND_Han_2	8_10C_ND_Han	8_ND	crown	10C	Han	Hanswin	NA	NA	NA	NA	65.72769953	30.9	2.43	292.49	16.3	116.71	1871.61	12.95	14.5	6.31	11.73	12.17	3.02	343.94	9.173	NA	NA	NA
8_10C_ND_Han_3	8_10C_ND_Han	8_ND	crown	10C	Han	Hanswin	NA	NA	NA	NA	61.40350877	57.68	1.85	380.8	10.28	135.31	2036.2	12.69	14.29	6.36	12.63	18.68	3.56	411.77	10.96	NA	NA	NA
8_10C_ND_Lak_1	8_10C_ND_Lak	8_ND	crown	10C	Lak	Lakaja DS	NA	NA	NA	NA	52.86343612	65.36	2.45	272.21	7.49	76.96	1683.17	7.66	12.31	5.97	17.98	18	2.83	397.22	9.482	NA	NA	NA
8_10C_ND_Lak_2	8_10C_ND_Lak	8_ND	crown	10C	Lak	Lakaja DS	NA	NA	NA	NA	61.9047619	62.7	3.5	299.23	7.61	89.83	1381.72	11	10.24	7.48	17.6	34.43	2.76	412.39	11.548	NA	NA	NA
8_10C_ND_Lak_3	8_10C_ND_Lak	8_ND	crown	10C	Lak	Lakaja DS	NA	NA	NA	NA	59.40594059	69.56	2.64	282.81	7.73	106.17	1700.99	10.58	13.16	5.64	18.41	30.39	2.25	315.42	10.74	NA	NA	NA
8_10C_ND_Mag_1	8_10C_ND_Mag	8_ND	crown	10C	Mag	SW Magnifik	NA	NA	NA	NA	57.61316872	51.01	2.26	309.13	5.8	149.02	2054.6	11.82	12.54	6.76	16.05	17.34	2.4	363.12	8.297	NA	NA	NA
8_10C_ND_Mag_2	8_10C_ND_Mag	8_ND	crown	10C	Mag	SW Magnifik	NA	NA	NA	NA	73.17073171	46.17	1.66	243.34	3.78	87.25	1680.48	6.75	14.68	4.5	17.02	16.03	2.5	313.18	6.428	NA	NA	NA
8_10C_ND_Mag_3	8_10C_ND_Mag	8_ND	crown	10C	Mag	SW Magnifik	NA	NA	NA	NA	65.72769953	56.69	1.64	234.27	7.23	95.48	1754	11.86	17.15	7.37	17.05	31.3	2.53	415.18	10.265	NA	NA	NA
8_10C_ND_Nor_1	8_10C_ND_Nor	8_ND	crown	10C	Nor	Nordkap	NA	NA	NA	NA	60.30150754	45.76	2.63	288.63	10.88	101.39	2006.33	8.16	10.03	10.42	14.18	11.22	3.42	252.17	10.816	NA	NA	NA
8_10C_ND_Nor_2	8_10C_ND_Nor	8_ND	crown	10C	Nor	Nordkap	NA	NA	NA	NA	58.82352941	62.59	1.9	311.17	8.58	131.51	2413.72	15.79	14.18	7.35	11.99	14.77	2.23	369.68	11.553	NA	NA	NA
8_10C_ND_Nor_3	8_10C_ND_Nor	8_ND	crown	10C	Nor	Nordkap	NA	NA	NA	NA	55.27638191	55.31	3.3	275.69	8.61	106.49	2082.94	14.23	11.79	10.06	13.51	16.24	2.56	277.33	10.046	NA	NA	NA
8_10C_ND_Sed_1	8_10C_ND_Sed	8_ND	crown	10C	Sed	Sedula DS	NA	NA	NA	NA	61.61137441	74.01	2.13	294.85	8.02	67.26	1555.65	8.52	8.72	6.76	13.54	13.85	1.39	251.37	8.748	NA	NA	NA
8_10C_ND_Sed_2	8_10C_ND_Sed	8_ND	crown	10C	Sed	Sedula DS	NA	NA	NA	NA	57.26872247	67.28	1.22	270.84	13.91	108.63	1871	12.73	11.54	5.65	13.92	16.16	2.05	342.45	7.531	NA	NA	NA
8_10C_ND_Sed_3	8_10C_ND_Sed	8_ND	crown	10C	Sed	Sedula DS	NA	NA	NA	NA	55.55555556	40.25	1.18	232.76	15.32	120.74	1256.35	12.76	15.01	6.6	15.3	14.71	1.67	359.21	9.729	NA	NA	NA
8_2C_Fer_1	8_2C_Fer	8	crown	2C	Fer	KWS Ferrum	NA	NA	NA	NA	68.96551724	17.59	4.54	318.68	11.36	143.56	1939.09	17.77	16.73	12.44	2.08	16.43	8.17	282.28	14.407	NA	NA	NA
8_2C_Fer_2	8_2C_Fer	8	crown	2C	Fer	KWS Ferrum	NA	NA	NA	NA	58.25242718	32.44	3.94	311.4	9.78	131.28	1781.69	11.4	17.72	10.44	4.32	15.53	6.52	234.44	12.874	NA	NA	NA
8_2C_Fer_3	8_2C_Fer	8	crown	2C	Fer	KWS Ferrum	NA	NA	NA	NA	66.66666667	25.08	3.53	320.44	14.66	121.48	1791.51	13.42	17.14	13.31	1.71	17.38	7.75	153.1	12.467	NA	NA	NA
8_2C_Han_1	8_2C_Han	8	crown	2C	Han	Hanswin	NA	NA	NA	NA	61.32075472	10.01	2.42	299.9	12.34	146	1504.97	16.06	18.11	9.89	1.72	9.35	7.92	238.59	11.064	NA	NA	NA
8_2C_Han_2	8_2C_Han	8	crown	2C	Han	Hanswin	NA	NA	NA	NA	49.32735426	45.21	3.98	396.87	16.66	144.18	1905.99	21.79	14.31	13.74	7.51	17.18	6.2	96.33	8.99	NA	NA	NA
8_2C_Han_3	8_2C_Han	8	crown	2C	Han	Hanswin	NA	NA	NA	NA	65.32663317	24.42	2.62	292.88	16.18	111.98	1747.15	16.3	13.89	6.75	2.88	11.21	3.85	143.23	10.759	NA	NA	NA
8_2C_Lak_1	8_2C_Lak	8	crown	2C	Lak	Lakaja DS	NA	NA	NA	NA	63.29113924	26.3	6.13	329.23	11.1	147.51	1511.65	16.78	16.99	11.57	2.52	11.03	5.01	106.62	9.322	NA	NA	NA
8_2C_Lak_2	8_2C_Lak	8	crown	2C	Lak	Lakaja DS	NA	NA	NA	NA	41.2371134	28.59	1.71	288.36	10.93	121.06	1612.14	13	12.58	11.64	5.73	19.86	4.63	82.88	10.598	NA	NA	NA
8_2C_Lak_3	8_2C_Lak	8	crown	2C	Lak	Lakaja DS	NA	NA	NA	NA	67.30769231	23.16	5.21	295.9	10.29	116.87	1508.27	10.25	13.62	8.79	3.7	19.5	7	211.87	11.358	NA	NA	NA
8_2C_Mag_1	8_2C_Mag	8	crown	2C	Mag	SW Magnifik	NA	NA	NA	NA	57.26872247	10.66	6.17	318.83	14.78	110.79	1748.16	17.11	16.69	9.47	1.95	11.22	6.89	60.35	9.432	NA	NA	NA
8_2C_Mag_2	8_2C_Mag	8	crown	2C	Mag	SW Magnifik	NA	NA	NA	NA	52.17391304	42.77	4.45	346.86	11.97	131.55	1993.41	11.76	16.02	7.01	8.71	18.22	5.16	168.61	7.828	NA	NA	NA
8_2C_Mag_3	8_2C_Mag	8	crown	2C	Mag	SW Magnifik	NA	NA	NA	NA	54.72636816	25.57	2.8	278.67	15.2	159.1	1610.72	11.78	15.45	7.49	2.36	12.89	3.21	103.2	8.11	NA	NA	NA
8_2C_Nor_1	8_2C_Nor	8	crown	2C	Nor	Nordkap	NA	NA	NA	NA	50	13.26	4.78	339.89	13.03	139.39	1263.97	15.11	11.24	10.53	2.11	12.39	8.41	100.19	10.554	NA	NA	NA
8_2C_Nor_2	8_2C_Nor	8	crown	2C	Nor	Nordkap	NA	NA	NA	NA	79.29515419	45.61	4.13	307.06	18.02	114.1	1510.94	13.81	10.98	14.21	3.2	14.4	5.3	114.07	8.982	NA	NA	NA
8_2C_Nor_3	8_2C_Nor	8	crown	2C	Nor	Nordkap	NA	NA	NA	NA	72.5388601	24.3	4.52	306.89	15.37	143.95	1549.07	19.25	16.36	11.97	2.33	14.25	8.8	177.96	12.153	NA	NA	NA
8_2C_Sed_1	8_2C_Sed	8	crown	2C	Sed	Sedula DS	NA	NA	NA	NA	49.10714286	17.19	3.72	430.36	14.33	162.66	1619.42	16.73	14.17	10.08	1.06	7.14	7.37	87.65	6.289	NA	NA	NA
8_2C_Sed_2	8_2C_Sed	8	crown	2C	Sed	Sedula DS	NA	NA	NA	NA	55.29953917	29.08	4.38	302.36	23.71	142.3	1386.14	23.57	14.39	16.1	3.1	15.99	6.37	91.76	11.515	NA	NA	NA
8_2C_Sed_3	8_2C_Sed	8	crown	2C	Sed	Sedula DS	NA	NA	NA	NA	53.81165919	20.92	3.21	273.23	19.38	120.82	1726.81	17.38	10.26	18.08	3.83	12.83	5.78	39.16	11.129	NA	NA	NA
8_10C_Fer_1	8_10C_Fer	8	crown	10C	Fer	KWS Ferrum	NA	NA	NA	NA	76.57657658	7.08	3	267.12	5.48	86.37	1416.01	4.27	11.92	6.29	0.49	10.25	9.74	332.39	9.798	NA	NA	NA
8_10C_Fer_2	8_10C_Fer	8	crown	10C	Fer	KWS Ferrum	NA	NA	NA	NA	61.8556701	4.34	3.53	281.9	6.07	102.04	1556.53	8.94	10.56	9.7	0.87	12.31	8.27	263.47	9.368	NA	NA	NA
8_10C_Fer_3	8_10C_Fer	8	crown	10C	Fer	KWS Ferrum	NA	NA	NA	NA	67.30769231	11.26	3.54	325	10.11	139.83	1889.37	10.09	13.7	11.63	0.94	13.11	8.33	303.8	14.143	NA	NA	NA
8_10C_Han_1	8_10C_Han	8	crown	10C	Han	Hanswin	NA	NA	NA	NA	65.72769953	11.44	1.11	276.18	8.16	106.31	930.6	9.09	11.38	6.06	0.95	9.73	10.57	317.81	9.252	NA	NA	NA
8_10C_Han_2	8_10C_Han	8	crown	10C	Han	Hanswin	NA	NA	NA	NA	67.30769231	12.73	1.69	286.79	9.01	116.45	1273.5	2.61	12.64	8.01	1.13	6.72	7.86	386.08	12.014	NA	NA	NA
8_10C_Han_3	8_10C_Han	8	crown	10C	Han	Hanswin	NA	NA	NA	NA	61.9047619	11.11	2.22	320.78	12.25	110.46	1420.59	4.73	14.38	5.37	1.47	12.13	9.48	260.33	12.629	NA	NA	NA
8_10C_Lak_1	8_10C_Lak	8	crown	10C	Lak	Lakaja DS	NA	NA	NA	NA	66.98564593	12.63	3.56	219.24	8.01	82.25	969.38	7.04	8.33	3.6	3.14	10.24	5.6	279.81	8.696	NA	NA	NA
8_10C_Lak_2	8_10C_Lak	8	crown	10C	Lak	Lakaja DS	NA	NA	NA	NA	64.03940887	10.5	3.56	189.61	11.36	83.25	1172.24	9.97	10.01	6.35	1.83	11.66	4.94	288.3	8.282	NA	NA	NA
8_10C_Lak_3	8_10C_Lak	8	crown	10C	Lak	Lakaja DS	NA	NA	NA	NA	71.06598985	10.81	3.73	329.22	14.44	115.84	1402.12	4.43	14.38	8.73	2.13	17.27	5.47	265.55	11.906	NA	NA	NA
8_10C_Mag_1	8_10C_Mag	8	crown	10C	Mag	SW Magnifik	NA	NA	NA	NA	61.94690265	5.49	2.25	289.8	16.29	110.32	1026.94	13.99	9.67	5.47	1.4	7.88	4.13	211.75	7.439	NA	NA	NA
8_10C_Mag_2	8_10C_Mag	8	crown	10C	Mag	SW Magnifik	NA	NA	NA	NA	72.03389831	5.58	2.9	207.58	11.56	87.62	1395.85	6.04	15.62	9.11	1.71	12.22	5.52	290.36	9.578	NA	NA	NA
8_10C_Mag_3	8_10C_Mag	8	crown	10C	Mag	SW Magnifik	NA	NA	NA	NA	59.11330049	11.08	3.02	227.82	11.14	77.27	1337	11	12.44	5.82	2.25	10.99	6.09	210.6	6.1	NA	NA	NA
8_10C_Nor_1	8_10C_Nor	8	crown	10C	Nor	Nordkap	NA	NA	NA	NA	64.86486486	11.47	3.75	227.74	6.69	97.38	1116.49	10.32	12.27	6.39	1.41	10.11	9.22	399.75	10.929	NA	NA	NA
8_10C_Nor_2	8_10C_Nor	8	crown	10C	Nor	Nordkap	NA	NA	NA	NA	15.625	7.79	2.79	226.7	7.63	85.16	1181.55	8.69	10.94	6.16	1.13	10.09	7.52	252.98	9.555	NA	NA	NA
8_10C_Nor_3	8_10C_Nor	8	crown	10C	Nor	Nordkap	NA	NA	NA	NA	62.78026906	20.31	3.46	314.8	15.22	116.86	1559.12	9.47	15.76	10.12	2	15.97	4.78	226.72	8.914	NA	NA	NA
8_10C_Sed_1	8_10C_Sed	8	crown	10C	Sed	Sedula DS	NA	NA	NA	NA	66.96428571	10.31	2.93	278.46	8.6	119.89	1866.01	10.33	12.49	5.76	2.48	13.88	5.73	375.72	9.863	NA	NA	NA
8_10C_Sed_2	8_10C_Sed	8	crown	10C	Sed	Sedula DS	NA	NA	NA	NA	76.92307692	9.79	3.41	333.29	11.32	94.33	732.11	12.13	13.13	10.08	2.69	12.13	8.48	317.35	8.492	NA	NA	NA
8_10C_Sed_3	8_10C_Sed	8	crown	10C	Sed	Sedula DS	NA	NA	NA	NA	63.82978723	8.27	3.4	262.1	18.58	110.28	1338.13	9.47	14.52	8.23	1.63	11.22	7.22	330.81	11.068	NA	NA	NA
9_2C_Fer_1	9_2C_Fer	9	crown	2C	Fer	KWS Ferrum	NA	NA	NA	NA	59.36073059	33.81	2.9	285.94	9.13	142.68	2125.2	14.29	16.68	9.8	3.44	15.09	2.2	136.34	10.529	NA	NA	NA
9_2C_Fer_2	9_2C_Fer	9	crown	2C	Fer	KWS Ferrum	NA	NA	NA	NA	58.25242718	29.34	3.71	314.05	6.59	127.11	1844.94	12.38	12.81	7.97	4.32	15.07	4.21	275.26	8.712	NA	NA	NA
9_2C_Fer_3	9_2C_Fer	9	crown	2C	Fer	KWS Ferrum	NA	NA	NA	NA	66.32653061	27.8	3.03	352.36	12.05	142.55	2613.72	14.53	15.95	8.75	3.87	17.51	2.68	166.05	9.244	NA	NA	NA
9_2C_Han_1	9_2C_Han	9	crown	2C	Han	Hanswin	NA	NA	NA	NA	50.50505051	28.6	2.3	350.31	12.3	189.44	2027.18	20.28	15.69	9.75	4.49	33.58	2.88	150.92	7.946	NA	NA	NA
9_2C_Han_2	9_2C_Han	9	crown	2C	Han	Hanswin	NA	NA	NA	NA	48.12834225	27.63	3.28	457.36	14.12	214.48	2252.26	18.02	13.9	8.4	6.22	16.89	3.85	229.16	8.322	NA	NA	NA
9_2C_Han_3	9_2C_Han	9	crown	2C	Han	Hanswin	NA	NA	NA	NA	60.91370558	17.86	3.07	346.78	15.65	179.13	1623.62	21.1	19.23	13.81	2.93	31.26	2.96	159.38	11.359	NA	NA	NA
9_2C_Lak_1	9_2C_Lak	9	crown	2C	Lak	Lakaja DS	NA	NA	NA	NA	50.76142132	38.43	4.36	376.16	9.96	137.55	2374.83	15.76	16.56	8.34	10.18	18.99	2.34	326.65	5.479	NA	NA	NA
9_2C_Lak_2	9_2C_Lak	9	crown	2C	Lak	Lakaja DS	NA	NA	NA	NA	57.89473684	29.08	4.77	353.72	8.64	141.62	1776.48	11.42	15.43	10.54	9.2	11.56	3.24	278.26	9.894	NA	NA	NA
9_2C_Lak_3	9_2C_Lak	9	crown	2C	Lak	Lakaja DS	NA	NA	NA	NA	55.55555556	23.39	4	312.62	12.77	114.31	2106.84	15.07	18.28	11.63	6.29	15.83	2.69	221.24	10.8	NA	NA	NA
9_2C_Mag_1	9_2C_Mag	9	crown	2C	Mag	SW Magnifik	NA	NA	NA	NA	55.55555556	36.3	2.17	384.56	14.22	185.12	2782.1	26.17	17.26	9.92	10.16	19.47	1.73	187.18	10.349	NA	NA	NA
9_2C_Mag_2	9_2C_Mag	9	crown	2C	Mag	SW Magnifik	NA	NA	NA	NA	48.07692308	19.74	1.91	344.19	10.34	117.66	1557.68	16.48	15.87	7.9	4.61	8.37	1.9	340.14	11.167	NA	NA	NA
9_2C_Mag_3	9_2C_Mag	9	crown	2C	Mag	SW Magnifik	NA	NA	NA	NA	56.07476636	49.61	3.19	404.54	11.59	153.83	2771.53	22.75	16.89	8.35	12.31	36.67	2.6	308.92	9.262	NA	NA	NA
9_2C_Nor_1	9_2C_Nor	9	crown	2C	Nor	Nordkap	NA	NA	NA	NA	53.57142857	53.97	2.74	329.5	10.87	112.42	2746.57	18.85	8.3	10.22	10.06	20.35	1.45	141.69	10.75	NA	NA	NA
9_2C_Nor_2	9_2C_Nor	9	crown	2C	Nor	Nordkap	NA	NA	NA	NA	53.33333333	32.12	3.45	334.62	8.75	141.67	1813.99	16.63	11.29	12.41	3.68	17.11	3.78	165.92	11.535	NA	NA	NA
9_2C_Nor_3	9_2C_Nor	9	crown	2C	Nor	Nordkap	NA	NA	NA	NA	60.30150754	12.77	3.65	280.79	7.15	129.57	1974.33	13.56	19.24	11.87	2.66	13.13	3.4	300.29	12.186	NA	NA	NA
9_2C_Sed_1	9_2C_Sed	9	crown	2C	Sed	Sedula DS	NA	NA	NA	NA	48.7804878	43.45	2.94	374.73	19.09	166.79	2435.45	27.05	12.78	10.82	8.28	19.4	1.99	125.15	9.503	NA	NA	NA
9_2C_Sed_2	9_2C_Sed	9	crown	2C	Sed	Sedula DS	NA	NA	NA	NA	66.03773585	31.36	3.18	370.6	15.75	176.62	2030.06	23.62	13.83	13.51	6.93	18.33	3.1	202.72	10.796	NA	NA	NA
9_2C_Sed_3	9_2C_Sed	9	crown	2C	Sed	Sedula DS	NA	NA	NA	NA	56.87203791	14.65	2.06	438.33	15.44	235.95	2344.18	20.83	18.33	9.83	4.13	12.39	3.22	328.82	7.376	NA	NA	NA
9_10C_Fer_1	9_10C_Fer	9	crown	10C	Fer	KWS Ferrum	NA	NA	NA	NA	66.3507109	15.81	2.2	258.17	7.88	118.84	1345	9.42	9.83	4.37	1.92	12.65	3	330.79	11.089	NA	NA	NA
9_10C_Fer_2	9_10C_Fer	9	crown	10C	Fer	KWS Ferrum	NA	NA	NA	NA	56.52173913	9.96	2.07	240.03	5.2	117.17	1329.65	7.85	13.17	6.83	1.39	24.01	3.42	389.06	12.543	NA	NA	NA
9_10C_Fer_3	9_10C_Fer	9	crown	10C	Fer	KWS Ferrum	NA	NA	NA	NA	70.42253521	12.54	3.25	259.18	9.72	109.93	1348.49	9.56	12.94	9.74	2.2	31.89	3.62	332.5	11.385	NA	NA	NA
9_10C_Han_1	9_10C_Han	9	crown	10C	Han	Hanswin	NA	NA	NA	NA	59.11330049	11.84	1.29	281.02	6.65	119.24	1440.32	9.46	15.02	6.67	3.36	11.89	4.89	426.49	8.925	NA	NA	NA
9_10C_Han_2	9_10C_Han	9	crown	10C	Han	Hanswin	NA	NA	NA	NA	70.42253521	6.95	2.21	232.52	18.96	89.44	1179.15	16.71	14.95	10.41	1.38	8.43	4.68	365.76	10.345	NA	NA	NA
9_10C_Han_3	9_10C_Han	9	crown	10C	Han	Hanswin	NA	NA	NA	NA	77.98165138	16.67	1.09	315.88	17.45	153.58	1636.85	17.7	18.27	11.49	2.9	13.07	4.15	231.76	13.546	NA	NA	NA
9_10C_Lak_1	9_10C_Lak	9	crown	10C	Lak	Lakaja DS	NA	NA	NA	NA	60.30150754	11.7	2.86	225.9	13.3	103.74	1451.96	14.23	15.12	8.61	3.13	23.73	1.29	265.55	10.474	NA	NA	NA
9_10C_Lak_2	9_10C_Lak	9	crown	10C	Lak	Lakaja DS	NA	NA	NA	NA	58.53658537	11.36	2.31	290.77	14.4	118.86	1576.03	8.77	15.44	8.36	4.57	12.22	1.17	270.29	12.577	NA	NA	NA
9_10C_Lak_3	9_10C_Lak	9	crown	10C	Lak	Lakaja DS	NA	NA	NA	NA	55.81395349	23.68	2.89	292.56	13.6	128.58	1738.15	14.13	15.08	10.65	6.02	14.52	1.87	286.69	10.962	NA	NA	NA
9_10C_Mag_1	9_10C_Mag	9	crown	10C	Mag	SW Magnifik	NA	NA	NA	NA	60.18518519	7.07	1.67	259.41	19.03	92.66	1388.2	11.81	12.49	4.94	1.9	7.56	1.69	218.19	8.467	NA	NA	NA
9_10C_Mag_2	9_10C_Mag	9	crown	10C	Mag	SW Magnifik	NA	NA	NA	NA	66.03773585	13.18	1.89	255.55	16.47	118.78	1448.25	14.29	15.57	9.1	4.57	12.07	2.1	310.91	8.627	NA	NA	NA
9_10C_Mag_3	9_10C_Mag	9	crown	10C	Mag	SW Magnifik	NA	NA	NA	NA	70.1754386	11.58	2.3	239.54	13.05	64.01	1642.55	10.6	15.16	7.52	3.61	11.14	3.1	345.12	9.441	NA	NA	NA
9_10C_Nor_1	9_10C_Nor	9	crown	10C	Nor	Nordkap	NA	NA	NA	NA	63.41463415	10.91	3.92	214.34	9.57	110.56	1477	9.61	7.83	7.66	2.78	31.1	2.68	298.77	11.995	NA	NA	NA
9_10C_Nor_2	9_10C_Nor	9	crown	10C	Nor	Nordkap	NA	NA	NA	NA	59.52380952	12.21	3.99	258.15	7.76	107.05	1479.33	8.84	13.02	8.51	3.05	13.4	5.36	434.78	11.516	NA	NA	NA
9_10C_Nor_3	9_10C_Nor	9	crown	10C	Nor	Nordkap	NA	NA	NA	NA	67.56756757	13.72	3.11	283.9	13.01	93.6	1763.43	10.26	14.52	7.4	2.46	13.25	3.32	255.2	8.315	NA	NA	NA
9_10C_Sed_1	9_10C_Sed	9	crown	10C	Sed	Sedula DS	NA	NA	NA	NA	59.82905983	8.58	2.03	221.85	18.1	122.43	1324.15	16.7	11.86	6.1	1.85	10.32	1.16	214.87	10.436	NA	NA	NA
9_10C_Sed_2	9_10C_Sed	9	crown	10C	Sed	Sedula DS	NA	NA	NA	NA	63.15789474	9.2	1.28	341.89	23.09	95.48	1373.47	10.11	15.84	9.02	2.46	10.79	4.11	271.44	11.508	NA	NA	NA
9_10C_Sed_3	9_10C_Sed	9	crown	10C	Sed	Sedula DS	NA	NA	NA	NA	56.17977528	20.2	2.42	336.8	19.78	159.29	1712.4	20.46	13.62	8.42	4.33	10.5	1.88	274.92	9.796	NA	NA	NA
10_2C_Fer_1	10_2C_Fer	10	crown	2C	Fer	KWS Ferrum	NA	NA	NA	NA	50	37.55	3.55	269.56	3.11	121.42	1884.18	11.51	17	7.85	6.23	17.25	3.38	187.28	10.337	NA	NA	NA
10_2C_Fer_2	10_2C_Fer	10	crown	2C	Fer	KWS Ferrum	NA	NA	NA	NA	68.96551724	18.84	1.77	297.24	5.07	121.15	1701.04	10.89	14.73	7.03	2.91	14.49	5.45	320.48	10.1	NA	NA	NA
10_2C_Fer_3	10_2C_Fer	10	crown	2C	Fer	KWS Ferrum	NA	NA	NA	NA	60.46511628	18.6	2.96	377.84	7.23	155.1	2067.47	9.71	13.72	6.97	3.39	10.55	3.74	287.48	11.992	NA	NA	NA
10_2C_Han_1	10_2C_Han	10	crown	2C	Han	Hanswin	NA	NA	NA	NA	67.35751295	17.44	1.9	371.26	6.69	152.53	2085.45	15.1	16.6	9.63	4.32	14.39	3.98	280.89	9.917	NA	NA	NA
10_2C_Han_2	10_2C_Han	10	crown	2C	Han	Hanswin	NA	NA	NA	NA	66.37168142	13.48	2.29	375.06	7.62	167.81	2344.55	15.97	9	9.49	4.49	15.67	7.62	251.98	6.133	NA	NA	NA
10_2C_Han_3	10_2C_Han	10	crown	2C	Han	Hanswin	NA	NA	NA	NA	66.98564593	15.63	1.53	399.14	6.84	189.92	1545.87	15.61	13.84	7.86	3.95	13.9	5.25	410.51	11.114	NA	NA	NA
10_2C_Lak_1	10_2C_Lak	10	crown	2C	Lak	Lakaja DS	NA	NA	NA	NA	53.47593583	36.08	6.23	377.42	3.91	104.38	2220.94	11.38	14.11	6.86	13.6	34.29	5.7	258.94	9.324	NA	NA	NA
10_2C_Lak_2	10_2C_Lak	10	crown	2C	Lak	Lakaja DS	NA	NA	NA	NA	61.11111111	20.52	3.18	249.75	6	110.45	1770.79	6.58	12.06	13.92	8.34	16.84	4.79	287.34	21.989	NA	NA	NA
10_2C_Lak_3	10_2C_Lak	10	crown	2C	Lak	Lakaja DS	NA	NA	NA	NA	60.74766355	31.85	3.33	283.28	8.76	110.54	1772.7	13.04	17.07	6.67	9.22	17.48	2.24	207.78	10.058	NA	NA	NA
10_2C_Mag_1	10_2C_Mag	10	crown	2C	Mag	SW Magnifik	NA	NA	NA	NA	55	38.09	2.39	403.76	6.75	132.74	2283.15	16.14	13.19	5.69	11.28	18.16	2.75	346.42	9.74	NA	NA	NA
10_2C_Mag_2	10_2C_Mag	10	crown	2C	Mag	SW Magnifik	NA	NA	NA	NA	59.82905983	19.73	2.59	394.64	9.75	166.71	1945.38	13.27	14.36	8.86	5.14	15.36	4.04	347.65	10.873	NA	NA	NA
10_2C_Mag_3	10_2C_Mag	10	crown	2C	Mag	SW Magnifik	NA	NA	NA	NA	67.26457399	25.57	2.93	324.05	8.6	132.37	2090.27	18.52	16.29	6.72	6.42	15.8	2.31	232.59	9.881	NA	NA	NA
10_2C_Nor_1	10_2C_Nor	10	crown	2C	Nor	Nordkap	NA	NA	NA	NA	49.5049505	59.4	5.2	363.45	6.03	172.18	2803.16	16.76	13.83	8.13	11.81	17.98	4.6	210.82	11.668	NA	NA	NA
10_2C_Nor_2	10_2C_Nor	10	crown	2C	Nor	Nordkap	NA	NA	NA	NA	50.92592593	14.59	2.5	354.85	6.32	141.19	1726.34	13.88	12.4	6.27	4.12	11.18	7.44	283.32	9.807	NA	NA	NA
10_2C_Nor_3	10_2C_Nor	10	crown	2C	Nor	Nordkap	NA	NA	NA	NA	54.79452055	20.91	3.52	353.19	6.6	133.44	1437.02	14.33	16.5	11.44	3.96	16.83	4.38	297.51	12.318	NA	NA	NA
10_2C_Sed_1	10_2C_Sed	10	crown	2C	Sed	Sedula DS	NA	NA	NA	NA	52.63157895	30.35	2.68	397.65	7.89	155.97	2537.23	16	14.12	10.61	8.33	11.98	4.99	264.76	13.64	NA	NA	NA
10_2C_Sed_2	10_2C_Sed	10	crown	2C	Sed	Sedula DS	NA	NA	NA	NA	52.63157895	13.32	2.47	354.59	9.92	146.67	1600.49	9.52	11.49	10.67	3.45	10.11	7.31	434.48	10.337	NA	NA	NA
10_2C_Sed_3	10_2C_Sed	10	crown	2C	Sed	Sedula DS	NA	NA	NA	NA	45.83333333	15.96	3.15	302.07	11.7	141.29	1865.59	19.14	14	10.74	3.55	29.06	3.24	337.43	9.394	NA	NA	NA
10_10C_Fer_1	10_10C_Fer	10	crown	10C	Fer	KWS Ferrum	NA	NA	NA	NA	74.23580786	7.9	2.7	196.31	5.45	93.31	1391.45	3.95	7.44	4.34	1.47	24.51	3.07	345.86	10.515	NA	NA	NA
10_10C_Fer_2	10_10C_Fer	10	crown	10C	Fer	KWS Ferrum	NA	NA	NA	NA	66.66666667	13.23	3.92	273.31	5.68	118.64	1663.12	7.66	12.94	7.94	2.26	15.25	5.07	358.19	11.838	NA	NA	NA
10_10C_Fer_3	10_10C_Fer	10	crown	10C	Fer	KWS Ferrum	NA	NA	NA	NA	66.29834254	10.88	1.45	298.03	8.34	80.11	1461.29	9.88	12.42	12.65	1.89	7.81	3.79	298.3	10.104	NA	NA	NA
10_10C_Han_1	10_10C_Han	10	crown	10C	Han	Hanswin	NA	NA	NA	NA	73.17073171	10.98	1.09	213.81	9.82	93.26	1231.13	12.84	9.64	8.01	2.15	9.82	4.38	444.26	10.251	NA	NA	NA
10_10C_Han_2	10_10C_Han	10	crown	10C	Han	Hanswin	NA	NA	NA	NA	68.49315068	10	2.05	240.26	8.09	88.95	1340.16	11.15	14.9	8.81	2.91	4.88	5.01	434.82	9.284	NA	NA	NA
10_10C_Han_3	10_10C_Han	10	crown	10C	Han	Hanswin	NA	NA	NA	NA	69.51871658	7.06	0.58	313.33	17.74	130.22	1414.4	8.95	12.13	9.55	2.36	16.99	5.74	424.06	10.326	NA	NA	NA
10_10C_Lak_1	10_10C_Lak	10	crown	10C	Lak	Lakaja DS	NA	NA	NA	NA	62.80193237	11.65	1.98	204.66	11.24	65.65	733.15	8.96	8.89	10.71	2.79	24.21	1.99	216.11	15.747	NA	NA	NA
10_10C_Lak_2	10_10C_Lak	10	crown	10C	Lak	Lakaja DS	NA	NA	NA	NA	65.57377049	7.76	1.88	224.25	11.56	92.11	1443.68	9.41	16.76	10.94	2.91	27.69	3.17	278.35	8.784	NA	NA	NA
10_10C_Lak_3	10_10C_Lak	10	crown	10C	Lak	Lakaja DS	NA	NA	NA	NA	71.42857143	13.05	3.17	249.88	8.72	95.3	1350.45	9.98	13.96	8.51	4.77	8.12	3.13	314.8	10.574	NA	NA	NA
10_10C_Mag_1	10_10C_Mag	10	crown	10C	Mag	SW Magnifik	NA	NA	NA	NA	66.66666667	10.06	2.24	213.41	12.71	103.05	1192.2	13.29	17.93	5.1	2.14	7.16	2.02	351.79	10.165	NA	NA	NA
10_10C_Mag_2	10_10C_Mag	10	crown	10C	Mag	SW Magnifik	NA	NA	NA	NA	64.22018349	8.33	1.95	208.43	15.22	66.51	1159.55	6.12	12.82	3.57	2.55	9.16	1.63	267.95	8.311	NA	NA	NA
10_10C_Mag_3	10_10C_Mag	10	crown	10C	Mag	SW Magnifik	NA	NA	NA	NA	62.20095694	11.36	1.18	298.2	14.37	125.8	1881.78	13.35	11.13	9.23	4.5	6.51	3.53	457.26	11.032	NA	NA	NA
10_10C_Nor_1	10_10C_Nor	10	crown	10C	Nor	Nordkap	NA	NA	NA	NA	67.70833333	11.97	4.3	228.28	4.95	100.48	1865.86	8.33	11	3.31	2.38	10.68	4	425.36	10.057	NA	NA	NA
10_10C_Nor_2	10_10C_Nor	10	crown	10C	Nor	Nordkap	NA	NA	NA	NA	65.32663317	11.47	2.42	215.63	4.66	88.4	1065.16	8.03	8.56	10.42	2.2	7.02	5.61	355.89	8.677	NA	NA	NA
10_10C_Nor_3	10_10C_Nor	10	crown	10C	Nor	Nordkap	NA	NA	NA	NA	72.46376812	13.86	3.99	253.5	5.78	101.86	1406.09	10.92	15.48	9.67	1.96	8.59	4.32	475.96	13.443	NA	NA	NA
10_10C_Sed_1	10_10C_Sed	10	crown	10C	Sed	Sedula DS	NA	NA	NA	NA	63.10679612	8.93	2.5	288.9	11.5	89.16	1273.7	12.46	17.64	9.02	1.74	11.54	3.07	419.81	7.886	NA	NA	NA
10_10C_Sed_2	10_10C_Sed	10	crown	10C	Sed	Sedula DS	NA	NA	NA	NA	69.30693069	10.47	1.79	265.19	6.5	133.01	1461.42	9.59	14.51	8.13	2.37	11.95	3.78	518.45	10.656	NA	NA	NA
10_10C_Sed_3	10_10C_Sed	10	crown	10C	Sed	Sedula DS	NA	NA	NA	NA	62.82722513	11.67	1.28	317.39	11.87	126.02	1646.06	14.57	15.65	8.98	2.53	28.05	3.74	531.05	8.772	NA	NA	NA
0_2C_Fer_1	0_2C_Fer	0	leaf	2C	Fer	KWS Ferrum	422.3266667	126.178	3.347070541	548.5046667	30	5.81	NA	49.58	0.14	45.62	310.41	1.33	3.5	22.94	0.24	14.95	1.45	NA	6.349	11.39975	NA	NA
0_2C_Fer_2	0_2C_Fer	0	leaf	2C	Fer	KWS Ferrum	331.3496599	137.6142857	2.407814408	468.9639456	38.7755102	5.51	NA	54.43	0.47	40.45	160.05	1.24	4.03	24.58	0.23	17.71	3.42	1.56	9.538	9.13925	NA	NA
0_2C_Fer_3	0_2C_Fer	0	leaf	2C	Fer	KWS Ferrum	321.585724	133.1034836	2.416057907	454.6892077	43.03278689	6.61	NA	93.64	0.3	73.12	307.7	4.35	4.58	29.68	0.25	18.9	6.04	6.19	9.647	10.901	NA	NA
0_2C_Han_1	0_2C_Han	0	leaf	2C	Han	Hanswin	439.2744891	137.1458774	3.202972612	576.4203665	44.397463	6.08	NA	51.11	0.12	31.32	207.27	0.99	1.9	28.19	0.21	15.93	1.76	NA	7.864	10.4065	NA	NA
0_2C_Han_2	0_2C_Han	0	leaf	2C	Han	Hanswin	480.7264957	153.7435897	3.12680676	634.4700855	41.42011834	6.97	NA	32.68	0.43	23.74	140.03	0.75	3.37	29.13	0.21	20.22	4.69	2.22	8.008	10.3745	NA	NA
0_2C_Han_3	0_2C_Han	0	leaf	2C	Han	Hanswin	387.6865161	142.7464066	2.715910862	530.4329227	39.01437372	6.49	NA	55.94	0.37	21.19	129.54	0.94	3.2	29.44	0.24	21.17	5.64	7.25	10.121	9.5505	NA	NA
0_2C_Lak_1	0_2C_Lak	0	leaf	2C	Lak	Lakaja DS	492.4828791	161.9549266	3.040863834	654.4378057	41.92872117	6.88	NA	52.49	0.41	35.12	334.47	0.68	1.53	35.47	0.25	21.74	2.8	3.71	9.476	10.62175	NA	NA
0_2C_Lak_2	0_2C_Lak	0	leaf	2C	Lak	Lakaja DS	624.6773463	175.2349515	3.564798809	799.9122977	52.42718447	7.48	NA	92.44	0.53	33.39	170.64	1.47	3.43	34.25	0.24	22.95	5.61	5.59	9.637	7.8765	NA	NA
0_2C_Lak_3	0_2C_Lak	0	leaf	2C	Lak	Lakaja DS	805.8449387	181.1199226	4.449234115	986.9648614	32.88201161	8.02	NA	52.6	0.4	51.31	243.57	1.51	2	32.73	0.25	19.82	5.29	5.87	10.127	8.678	NA	NA
0_2C_Mag_1	0_2C_Mag	0	leaf	2C	Mag	SW Magnifik	258.3441734	131.4004065	1.966083518	389.7445799	36.58536585	5.22	NA	84.58	0.12	45.01	186.59	1.33	3.02	34.97	0.33	15.31	3.26	5.6	9.222	10.67725	NA	NA
0_2C_Mag_2	0_2C_Mag	0	leaf	2C	Mag	SW Magnifik	465.4472397	142.6457023	3.262960132	608.092942	35.639413	5.68	NA	66.87	0.53	30.1	159.13	1.1	3.39	32.17	0.23	18.2	4.07	11.06	9.798	11.51575	NA	NA
0_2C_Mag_3	0_2C_Mag	0	leaf	2C	Mag	SW Magnifik	620.1594771	172.0970588	3.603544891	792.2565359	47.05882353	7.22	NA	85.69	0.41	34.19	261.05	2.63	4.13	30.08	0.24	15.6	5.18	10.8	10.032	10.189	NA	NA
0_2C_Nor_1	0_2C_Nor	0	leaf	2C	Nor	Nordkap	474.7019774	153.1769068	3.099044023	627.8788842	19.06779661	5.41	NA	36.36	0.51	23.05	141.52	0.94	1.15	39.49	0.32	15.71	3.5	NA	8.71	8.62575	NA	NA
0_2C_Nor_2	0_2C_Nor	0	leaf	2C	Nor	Nordkap	675.9308051	162.3572854	4.163230515	838.2880905	57.88423154	5.36	NA	56.59	0.34	33.63	177.52	0.83	4.17	33.49	0.2	17.93	4.93	8.22	9.532	8.9675	NA	NA
0_2C_Nor_3	0_2C_Nor	0	leaf	2C	Nor	Nordkap	473.260066	169.8366337	2.786560566	643.0966997	29.7029703	7.03	NA	51.33	0.68	44.48	191.78	1.37	3.54	35.78	0.32	24.6	6.69	12.73	10.3	9.12375	NA	NA
0_2C_Sed_1	0_2C_Sed	0	leaf	2C	Sed	Sedula DS	461.9780069	149.071134	3.099044023	611.0491409	57.73195876	6.48	NA	70.3	0.34	37.74	226.7	1.18	1.93	31.34	0.28	19.02	1.98	3.22	9.46	8.80975	NA	NA
0_2C_Sed_2	0_2C_Sed	0	leaf	2C	Sed	Sedula DS	369.0555556	161.9865125	2.278310396	531.0420681	30.82851638	7.29	NA	64.13	0.51	28.36	130.72	1.51	4.24	39.51	0.25	22.31	8.07	4.22	10.186	7.46175	NA	NA
0_2C_Sed_3	0_2C_Sed	0	leaf	2C	Sed	Sedula DS	594.7931516	152.8522013	3.89129595	747.6453529	50.31446541	6.92	NA	95.8	0.27	31.53	251.5	1.68	3.07	30.96	0.23	16.93	5.74	11.68	9.476	7.86325	NA	NA
0_10C_Fer_1	0_10C_Fer	0	leaf	10C	Fer	KWS Ferrum	422.3266667	126.178	3.347070541	548.5046667	30	5.81	NA	49.58	0.14	45.62	310.41	1.33	3.5	22.94	0.24	14.95	1.45	NA	6.349	11.3195	NA	NA
0_10C_Fer_2	0_10C_Fer	0	leaf	10C	Fer	KWS Ferrum	331.3496599	137.6142857	2.407814408	468.9639456	38.7755102	5.51	NA	54.43	0.47	40.45	160.05	1.24	4.03	24.58	0.23	17.71	3.42	1.56	9.538	9.733	NA	NA
0_10C_Fer_3	0_10C_Fer	0	leaf	10C	Fer	KWS Ferrum	321.585724	133.1034836	2.416057907	454.6892077	43.03278689	6.61	NA	93.64	0.3	73.12	307.7	4.35	4.58	29.68	0.25	18.9	6.04	6.19	9.647	9.6785	NA	NA
0_10C_Han_1	0_10C_Han	0	leaf	10C	Han	Hanswin	439.2744891	137.1458774	3.202972612	576.4203665	44.397463	6.08	NA	51.11	0.12	31.32	207.27	0.99	1.9	28.19	0.21	15.93	1.76	NA	7.864	11.2235	NA	NA
0_10C_Han_2	0_10C_Han	0	leaf	10C	Han	Hanswin	480.7264957	153.7435897	3.12680676	634.4700855	41.42011834	6.97	NA	32.68	0.43	23.74	140.03	0.75	3.37	29.13	0.21	20.22	4.69	2.22	8.008	10.22575	NA	NA
0_10C_Han_3	0_10C_Han	0	leaf	10C	Han	Hanswin	387.6865161	142.7464066	2.715910862	530.4329227	39.01437372	6.49	NA	55.94	0.37	21.19	129.54	0.94	3.2	29.44	0.24	21.17	5.64	7.25	10.121	13.97275	NA	NA
0_10C_Lak_1	0_10C_Lak	0	leaf	10C	Lak	Lakaja DS	492.4828791	161.9549266	3.040863834	654.4378057	41.92872117	6.88	NA	52.49	0.41	35.12	334.47	0.68	1.53	35.47	0.25	21.74	2.8	3.71	9.476	10.62725	NA	NA
0_10C_Lak_2	0_10C_Lak	0	leaf	10C	Lak	Lakaja DS	624.6773463	175.2349515	3.564798809	799.9122977	52.42718447	7.48	NA	92.44	0.53	33.39	170.64	1.47	3.43	34.25	0.24	22.95	5.61	5.59	9.637	8.44575	NA	NA
0_10C_Lak_3	0_10C_Lak	0	leaf	10C	Lak	Lakaja DS	805.8449387	181.1199226	4.449234115	986.9648614	32.88201161	8.02	NA	52.6	0.4	51.31	243.57	1.51	2	32.73	0.25	19.82	5.29	5.87	10.127	10.417	NA	NA
0_10C_Mag_1	0_10C_Mag	0	leaf	10C	Mag	SW Magnifik	258.3441734	131.4004065	1.966083518	389.7445799	36.58536585	5.22	NA	84.58	0.12	45.01	186.59	1.33	3.02	34.97	0.33	15.31	3.26	5.6	9.222	10.48975	NA	NA
0_10C_Mag_2	0_10C_Mag	0	leaf	10C	Mag	SW Magnifik	465.4472397	142.6457023	3.262960132	608.092942	35.639413	5.68	NA	66.87	0.53	30.1	159.13	1.1	3.39	32.17	0.23	18.2	4.07	11.06	9.798	11.276	NA	NA
0_10C_Mag_3	0_10C_Mag	0	leaf	10C	Mag	SW Magnifik	620.1594771	172.0970588	3.603544891	792.2565359	47.05882353	7.22	NA	85.69	0.41	34.19	261.05	2.63	4.13	30.08	0.24	15.6	5.18	10.8	10.032	11.664	NA	NA
0_10C_Nor_1	0_10C_Nor	0	leaf	10C	Nor	Nordkap	474.7019774	153.1769068	3.099044023	627.8788842	19.06779661	5.41	NA	36.36	0.51	23.05	141.52	0.94	1.15	39.49	0.32	15.71	3.5	NA	8.71	9.17775	NA	NA
0_10C_Nor_2	0_10C_Nor	0	leaf	10C	Nor	Nordkap	675.9308051	162.3572854	4.163230515	838.2880905	57.88423154	5.36	NA	56.59	0.34	33.63	177.52	0.83	4.17	33.49	0.2	17.93	4.93	8.22	9.532	10.986	NA	NA
0_10C_Nor_3	0_10C_Nor	0	leaf	10C	Nor	Nordkap	473.260066	169.8366337	2.786560566	643.0966997	29.7029703	7.03	NA	51.33	0.68	44.48	191.78	1.37	3.54	35.78	0.32	24.6	6.69	12.73	10.3	6.805	NA	NA
0_10C_Sed_1	0_10C_Sed	0	leaf	10C	Sed	Sedula DS	461.9780069	149.071134	3.099044023	611.0491409	57.73195876	6.48	NA	70.3	0.34	37.74	226.7	1.18	1.93	31.34	0.28	19.02	1.98	3.22	9.46	6.0405	NA	NA
0_10C_Sed_2	0_10C_Sed	0	leaf	10C	Sed	Sedula DS	369.0555556	161.9865125	2.278310396	531.0420681	30.82851638	7.29	NA	64.13	0.51	28.36	130.72	1.51	4.24	39.51	0.25	22.31	8.07	4.22	10.186	8.74875	NA	NA
0_10C_Sed_3	0_10C_Sed	0	leaf	10C	Sed	Sedula DS	594.7931516	152.8522013	3.89129595	747.6453529	50.31446541	6.92	NA	95.8	0.27	31.53	251.5	1.68	3.07	30.96	0.23	16.93	5.74	11.68	9.476	7.6345	NA	NA
1_2C_Fer_1	1_2C_Fer	1	leaf	2C	Fer	KWS Ferrum	247.3751621	177.5865759	1.392983456	424.961738	40.85603113	26.68	NA	15.85	3.91	113.56	964.44	12.81	10.07	40.17	5.42	21	2.65	64.4	11.313	13.21225	NA	NA
1_2C_Fer_2	1_2C_Fer	1	leaf	2C	Fer	KWS Ferrum	382.5743934	193.6800766	1.975290386	576.25447	44.06130268	24.98	NA	468.26	3.63	85.77	1337.9	11.44	10.24	41.48	3.85	16.28	4.84	123.18	12.379	10.117	NA	NA
1_2C_Fer_3	1_2C_Fer	1	leaf	2C	Fer	KWS Ferrum	398.1360544	163.1512059	2.440288762	561.2872604	38.96103896	22.25	NA	231.33	5.28	145.8	1021.62	17.3	9.22	38.04	4.84	18.01	4.31	85.22	10.598	11.41325	NA	NA
1_2C_Han_1	1_2C_Han	1	leaf	2C	Han	Hanswin	507.1627141	172.25	2.944340866	679.4127141	33.59683794	22.88	NA	337.55	4.3	118.93	823.12	17.54	10.97	35.42	4.74	16.8	1.6	78.34	10.717	11.38275	NA	NA
1_2C_Han_2	1_2C_Han	1	leaf	2C	Han	Hanswin	494.7551155	179.6445545	2.754078001	674.39967	49.5049505	21.79	NA	266.51	3.9	91.57	729.45	12.77	8.72	44.3	4.86	18.5	2.67	116.69	11.683	11.942	NA	NA
1_2C_Han_3	1_2C_Han	1	leaf	2C	Han	Hanswin	455.8066007	168.4594059	2.705735534	624.2660066	15.84158416	22.82	NA	281.03	3.71	84.45	878.3	13.43	7.08	41.17	4.4	18.98	2.94	86.46	12.863	11.1125	NA	NA
1_2C_Lak_1	1_2C_Lak	1	leaf	2C	Lak	Lakaja DS	349.4871051	153.032882	2.283738635	502.5199871	44.48742747	22.4	NA	470.9	4.97	131.75	1411.95	15.13	9.39	46.32	4.38	17.14	1.43	63.92	12.071	10.4105	NA	NA
1_2C_Lak_2	1_2C_Lak	1	leaf	2C	Lak	Lakaja DS	497.2859613	199.3018672	2.4951395	696.5878285	45.64315353	29.48	NA	290.48	3.86	107.34	1086.91	10.44	10.19	42.54	4.46	19.89	1.67	48.49	11.71	7.62225	NA	NA
1_2C_Lak_3	1_2C_Lak	1	leaf	2C	Lak	Lakaja DS	272.1411023	150.6782869	1.806106958	422.8193891	49.80079681	21.02	NA	374.88	5.17	115.37	1308.61	12.31	8.09	43.99	4.77	17.41	1.35	16.98	13.415	8.3855	NA	NA
1_2C_Mag_1	1_2C_Mag	1	leaf	2C	Mag	SW Magnifik	307.2430414	160.5142566	1.914116838	467.757298	40.73319756	7.5	NA	349.85	3.91	113.22	1260.88	15.77	4.33	45.56	3.42	16.45	1.47	67.62	12.189	11.5135	NA	NA
1_2C_Mag_2	1_2C_Mag	1	leaf	2C	Mag	SW Magnifik	335.2049592	171.7419962	1.951793775	506.9469554	58.38041431	26.44	NA	340.64	4.08	101.95	1357.72	14.8	9.96	43.48	5.44	15.55	2.56	49.7	12.779	11.9015	NA	NA
1_2C_Mag_3	1_2C_Mag	1	leaf	2C	Mag	SW Magnifik	320.7316667	179.608	1.785731519	500.3396667	46	10.7	NA	432.28	4.05	120.81	1346.62	19.28	6.36	43.31	4.12	17	2.67	39.04	12.549	11.35475	NA	NA
1_2C_Nor_1	1_2C_Nor	1	leaf	2C	Nor	Nordkap	953.6276247	219.0551181	4.35336838	1172.682743	43.30708661	21.37	NA	217.69	6.43	135.48	1033.63	22.18	9	44.88	5.4	23.98	1.75	43.74	10.943	9.69625	NA	NA
1_2C_Nor_2	1_2C_Nor	1	leaf	2C	Nor	Nordkap	516.6650733	203.9483748	2.533313021	720.6134481	28.68068834	27.28	NA	364.34	5.83	90.42	1123.33	20.09	10.51	45.51	4.67	20.52	2.82	80.21	11.9	10.84775	NA	NA
1_2C_Nor_3	1_2C_Nor	1	leaf	2C	Nor	Nordkap	415.0089506	183.2037037	2.265286903	598.2126543	51.85185185	21.54	NA	481.91	7.06	146.62	1212.5	21.39	9.34	40.36	4.94	23	4.75	131.96	11.146	10.03125	NA	NA
1_2C_Sed_1	1_2C_Sed	1	leaf	2C	Sed	Sedula DS	461.508898	169.600616	2.721151072	631.109514	49.28131417	28.06	NA	264.8	5.57	164.7	1068.85	22.35	10.24	38.57	6.29	20.92	1.51	32.6	11.135	10.046	NA	NA
1_2C_Sed_2	1_2C_Sed	1	leaf	2C	Sed	Sedula DS	325.2603359	187.0891473	1.738531286	512.3494832	44.57364341	22.77	NA	361.63	4.17	76.65	972.94	16.38	9.59	44.19	4.64	21.73	2.9	84.1	10.51	7.58525	NA	NA
1_2C_Sed_3	1_2C_Sed	1	leaf	2C	Sed	Sedula DS	279.0307596	171.1666667	1.630169968	450.1974262	54.61393597	23.66	NA	460.83	5.66	101.32	1528.42	22.32	8.26	41.86	4.1	18.39	1.97	28.23	12.009	7.91275	NA	NA
1_10C_Fer_1	1_10C_Fer	1	leaf	10C	Fer	KWS Ferrum	723.1205601	173.182377	4.175485823	896.3029372	43.03278689	7.06	NA	101.51	1.01	48.05	527.05	2.52	2.39	40.55	0.32	22.73	8.43	40.43	10.135	17.328	NA	NA
1_10C_Fer_2	1_10C_Fer	1	leaf	10C	Fer	KWS Ferrum	681.230598	177.5343511	3.837176262	858.7649491	43.89312977	7.77	NA	93.58	1.13	36.7	347.38	2.73	3.87	42.42	0.32	23.25	9.55	47.96	11.454	16.26625	NA	NA
1_10C_Fer_3	1_10C_Fer	1	leaf	10C	Fer	KWS Ferrum	260.9936027	193.0040404	1.35227015	453.9976431	58.58585859	6.82	NA	138.97	1.79	57.24	536.72	4.73	1.17	57.94	0.49	24.97	20.9	138.26	14.121	14.96775	NA	NA
1_10C_Han_1	1_10C_Han	1	leaf	10C	Han	Hanswin	1265.459505	230.0973896	5.499669106	1495.556894	34.13654618	8.14	NA	127.69	1.32	34.16	299.7	2.19	2.15	52.12	0.31	21.07	11.64	63.08	12.292	17.687	NA	NA
1_10C_Han_2	1_10C_Han	1	leaf	10C	Han	Hanswin	612.8392413	161.7238806	3.789417117	774.5631219	50.37313433	7.58	NA	NA	1.57	51.28	224.72	2.2	2.14	50.03	0.3	23.4	9.26	53.87	12.31	15.5655	NA	NA
1_10C_Han_3	1_10C_Han	1	leaf	10C	Han	Hanswin	431.4260282	172.3517495	2.503171737	603.7777778	44.19889503	9.01	NA	71.74	1.41	58.11	218.61	3.02	2.63	55.19	0.37	26.54	11.13	36.66	12.496	19.43475	NA	NA
1_10C_Lak_1	1_10C_Lak	1	leaf	10C	Lak	Lakaja DS	909.6589506	199.4777778	4.560201947	1109.136728	61.11111111	8.98	NA	257.6	3.16	77.32	854.32	8.3	4.28	39.3	0.74	20.54	3.48	22.19	10.358	13.067	NA	NA
1_10C_Lak_2	1_10C_Lak	1	leaf	10C	Lak	Lakaja DS	1803.114179	258.1656442	6.984330484	2061.279823	51.12474438	8.64	NA	140.44	1.35	30.42	385.3	1.76	2.15	56.89	0.48	26.14	12.44	73.37	13.702	12.87625	NA	NA
1_10C_Lak_3	1_10C_Lak	1	leaf	10C	Lak	Lakaja DS	547.0333333	211.225	2.58981339	758.2583333	53.84615385	7.04	NA	202.28	1.09	65.11	576.38	2.52	2.35	46.6	0.32	21.57	12.84	145.48	12.132	14.5675	NA	NA
1_10C_Mag_1	1_10C_Mag	1	leaf	10C	Mag	SW Magnifik	1846.369709	294.7053571	6.265137922	2141.075066	37.6984127	11.1	NA	201.54	3.84	64.98	529.08	9.84	7.17	41.54	1.27	24.89	4.15	41.11	12.585	18.3285	NA	NA
1_10C_Mag_2	1_10C_Mag	1	leaf	10C	Mag	SW Magnifik	757.7516213	158.0865759	4.793269872	915.8381971	56.42023346	6.63	NA	109.14	1.18	58.26	375	2.48	2.81	39.06	0.28	18.77	8.19	35.02	11.644	17.59725	NA	NA
1_10C_Mag_3	1_10C_Mag	1	leaf	10C	Mag	SW Magnifik	414.7368794	175.0851064	2.368773038	589.8219858	53.19148936	8.65	NA	136.36	1.36	40.88	453.34	3.04	4.12	43.32	0.31	24.63	9.76	122.13	11.683	17.39175	NA	NA
1_10C_Nor_1	1_10C_Nor	1	leaf	10C	Nor	Nordkap	532.9955234	167.6033058	3.180101496	700.5988292	28.92561983	8.81	NA	180.54	1.98	49.98	457.44	4.57	3.77	48.29	0.35	21.55	5.88	33.72	11.591	13.49	NA	NA
1_10C_Nor_2	1_10C_Nor	1	leaf	10C	Nor	Nordkap	775.1399868	189.3478261	4.093735866	964.4878129	43.47826087	9.55	NA	70.57	1.57	52.07	439.22	3.07	2.71	49.31	0.4	25.86	9.17	31.03	11.963	17.02275	NA	NA
1_10C_Nor_3	1_10C_Nor	1	leaf	10C	Nor	Nordkap	1416.799686	257.3632075	5.505059169	1674.162893	45.28301887	7.9	NA	167.62	2.28	40.23	570.13	3.42	3.19	54.65	0.36	26.51	15.05	89.44	12.514	11.27675	NA	NA
1_10C_Sed_1	1_10C_Sed	1	leaf	10C	Sed	Sedula DS	336.2491582	153.4262626	2.19160105	489.6754209	48.48484848	7.97	NA	NA	1.81	60.65	573.22	2.65	2.47	50.41	0.38	22.17	12.7	51.55	10.921	9.54075	NA	NA
1_10C_Sed_2	1_10C_Sed	1	leaf	10C	Sed	Sedula DS	768.5964912	175.6368421	4.376055058	944.2333333	56.84210526	8.24	NA	118.96	1.2	46.07	527.6	3.13	3.01	44.38	0.33	22.85	6.24	28.5	11.094	12.78725	NA	NA
1_10C_Sed_3	1_10C_Sed	1	leaf	10C	Sed	Sedula DS	492.118863	192.3168605	2.558896094	684.4357235	46.51162791	4.47	NA	150.17	1.63	41.44	407.22	3.02	1.71	51.97	0.32	12.73	12.08	119.2	11.401	10.81175	NA	NA
2_2C_Fer_1	2_2C_Fer	2	leaf	2C	Fer	KWS Ferrum	512.380854	398.7293388	1.285034243	911.1101928	45.45454545	39.96	NA	204.9	1.46	46.31	623.46	3.48	11.2	56.59	4.93	23.67	4.76	140.34	14.125	14.7715	NA	NA
2_2C_Fer_2	2_2C_Fer	2	leaf	2C	Fer	KWS Ferrum	541.2596458	329.0208729	1.645061728	870.2805187	39.84819734	29.96	NA	259.13	1.77	59.38	1083.95	4.86	8.82	53.6	5.07	20.14	4.51	161.03	14.169	10.34	NA	NA
2_2C_Fer_3	2_2C_Fer	2	leaf	2C	Fer	KWS Ferrum	532.560211	391.6582868	1.359757291	924.2184978	29.79515829	30.78	NA	231.22	1.99	67.07	659.76	6.24	7.46	63.02	5.58	23.13	3.3	150.75	17.235	13.29775	NA	NA
2_2C_Han_1	2_2C_Han	2	leaf	2C	Han	Hanswin	810.1663194	258.7947917	3.130535643	1068.961111	50	42.46	NA	220.84	1.95	54.7	403.76	7.08	11.21	62.14	5.63	23.24	2.1	117.91	14.598	12.11625	NA	NA
2_2C_Han_2	2_2C_Han	2	leaf	2C	Han	Hanswin	589.4378057	345.6582809	1.705261636	935.0960867	39.83228512	30.95	NA	228.22	2.1	77.22	550.36	9.09	9.82	51.71	6.66	21.99	3.06	174.26	13.833	14.4265	NA	NA
2_2C_Han_3	2_2C_Han	2	leaf	2C	Han	Hanswin	438.4125683	213.6741803	2.051780742	652.0867486	51.2295082	7.09	NA	52.1	2.47	39.46	589.48	9.39	3.77	56.71	1.27	21.5	1.81	165.66	14.219	12.53975	NA	NA
2_2C_Lak_1	2_2C_Lak	2	leaf	2C	Lak	Lakaja DS	683.1113861	295.2287129	2.313837904	978.340099	59.40594059	34.91	NA	16.81	4.51	65.22	726.99	9.61	8.27	58.9	4.45	27.89	1.06	127.11	13.829	11.22925	NA	NA
2_2C_Lak_2	2_2C_Lak	2	leaf	2C	Lak	Lakaja DS	560.9229679	158.4820416	3.539347186	719.4050095	43.47826087	5.72	NA	29.86	1.36	27.98	275.2	2.18	1.28	62.95	0.3	26.32	16.5	121.7	13.785	8.5145	NA	NA
2_2C_Lak_3	2_2C_Lak	2	leaf	2C	Lak	Lakaja DS	597.9523061	199.6194969	2.995460441	797.5718029	88.05031447	40.4	NA	206.8	5.36	73.46	885.26	12.25	12.56	56.84	5.37	26.31	1.91	105.48	14.219	10.41275	NA	NA
2_2C_Mag_1	2_2C_Mag	2	leaf	2C	Mag	SW Magnifik	661.4503711	304.8970315	2.169422141	966.3474026	68.64564007	5.46	NA	120.14	1.55	46	595.27	2.08	1.08	87.34	0.3	16.52	21.68	125.02	10.973	12.07275	NA	NA
2_2C_Mag_2	2_2C_Mag	2	leaf	2C	Mag	SW Magnifik	629.7595766	216.9375	2.902953969	846.6970766	84.67741935	24.41	NA	153.3	3.05	63.39	509.46	6.29	5.43	59.03	5.2	25.41	1.16	211.37	15.545	13.628	NA	NA
2_2C_Mag_3	2_2C_Mag	2	leaf	2C	Mag	SW Magnifik	649.7651367	189.2871094	3.432696177	839.0522461	35.15625	4.76	NA	104.46	3.4	30.22	461.56	2.12	1.66	73.51	0.34	22.34	12.47	152.34	17.937	11.7445	NA	NA
2_2C_Nor_1	2_2C_Nor	2	leaf	2C	Nor	Nordkap	1732.312672	384.963843	4.499936043	2117.276515	53.71900826	23.6	NA	333.52	5.67	117.9	715.8	17.7	7.97	74.66	7.57	29.53	1.56	71.76	16.659	10.993	NA	NA
2_2C_Nor_2	2_2C_Nor	2	leaf	2C	Nor	Nordkap	704.5460619	244.2848101	2.884117361	948.830872	27.42616034	19.66	NA	325.66	4.52	85.68	642.97	15.2	6.27	64.74	5.46	20.86	1.47	86.76	15.214	11.337	NA	NA
2_2C_Nor_3	2_2C_Nor	2	leaf	2C	Nor	Nordkap	1125.706536	428.8598039	2.624882364	1554.56634	50.98039216	27.98	NA	233.49	3.19	73.62	488.37	9.82	9.52	58.2	5.75	24.95	2.61	123.86	13.973	11.83875	NA	NA
2_2C_Sed_1	2_2C_Sed	2	leaf	2C	Sed	Sedula DS	1455.462773	323.3084016	4.501778382	1778.771175	49.18032787	24.67	NA	248.62	4.19	91.96	775.24	13.84	10.45	64.35	7.13	24.71	0.78	83.9	14.812	10.75525	NA	NA
2_2C_Sed_2	2_2C_Sed	2	leaf	2C	Sed	Sedula DS	724.2022924	299.5315985	2.417782618	1023.733891	40.89219331	31.34	NA	254.84	3.25	92.02	904.23	13.09	8.99	55.97	5.47	21.86	0.8	106.41	13.246	8.67525	NA	NA
2_2C_Sed_3	2_2C_Sed	2	leaf	2C	Sed	Sedula DS	529.5988867	241.6493124	2.19160105	771.2481991	55.00982318	14.29	NA	303.53	3.73	107.13	855.02	10.92	4.73	60.57	4.6	27.72	1.25	96.73	13.565	9.278	NA	NA
2_10C_Fer_1	2_10C_Fer	2	leaf	10C	Fer	KWS Ferrum	408.1962209	157.247093	2.595890411	565.443314	63.95348837	5.21	NA	113.62	2.92	47.55	369.43	4.51	1.03	85.24	0.48	15.11	1.21	321.21	13.205	28.24975	NA	NA
2_10C_Fer_2	2_10C_Fer	2	leaf	10C	Fer	KWS Ferrum	597.0387324	168.6861167	3.539347186	765.7248491	56.33802817	4.5	NA	43.68	0.86	33.56	155.39	2.36	1.39	62.02	0.63	20.79	17.1	51.05	14.689	26.2985	NA	NA
2_10C_Fer_3	2_10C_Fer	2	leaf	10C	Fer	KWS Ferrum	429.6074181	308.1801541	1.394013898	737.7875723	78.99807322	2.74	NA	51.86	2.14	36.63	291.6	0.45	1.46	63.87	0.28	11.56	38.56	191.92	16.267	22.6665	NA	NA
2_10C_Han_1	2_10C_Han	2	leaf	10C	Han	Hanswin	818.0975992	460.0887265	1.778130069	1278.186326	52.19206681	21.45	NA	149.24	1.85	59.71	851.44	6.72	7.59	75.02	4.8	26.09	4.34	140.37	16.603	29.029	NA	NA
2_10C_Han_2	2_10C_Han	2	leaf	10C	Han	Hanswin	459.1814854	226.915272	2.023581231	686.0967573	104.6025105	2.42	NA	18.89	0.86	29.19	220.06	0.47	3.22	82.62	0.29	13.98	40.19	171.46	14.466	27.6665	NA	NA
2_10C_Han_3	2_10C_Han	2	leaf	10C	Han	Hanswin	598.7391917	276.3233083	2.166806686	875.0625	56.39097744	4.67	NA	135.2	1.61	34.4	434.84	1.58	2.11	100.42	0.3	16.74	10.05	276.32	17.598	33.56025	NA	NA
2_10C_Lak_1	2_10C_Lak	2	leaf	10C	Lak	Lakaja DS	749.1421776	169.5359408	4.418780903	918.6781184	84.56659619	6.38	NA	86.86	1.09	24.09	194.61	1.71	1.92	85.46	0.28	26.76	16.61	120.78	14.417	24.8395	NA	NA
2_10C_Lak_2	2_10C_Lak	2	leaf	10C	Lak	Lakaja DS	718.9342105	205.4957895	3.498534994	924.43	88.42105263	5	NA	69.01	0.14	36.79	241.62	2.33	2.64	51.86	0.21	17.19	12.29	41.84	12.537	21.496	NA	NA
2_10C_Lak_3	2_10C_Lak	2	leaf	10C	Lak	Lakaja DS	730.9761236	224.5299625	3.255583866	955.5060861	59.92509363	5.44	NA	184.48	0.88	55.64	566.78	1.64	3.21	57.44	0.28	23.4	9.36	59.88	13.871	23.72375	NA	NA
2_10C_Mag_1	2_10C_Mag	2	leaf	10C	Mag	SW Magnifik	429.750502	159.3544177	2.696822017	589.1049197	26.10441767	33.23	NA	177.09	2.35	58.69	824.03	7.61	9.09	68.43	4.63	25.1	2.1	136.99	15.804	32.83325	NA	NA
2_10C_Mag_2	2_10C_Mag	2	leaf	10C	Mag	SW Magnifik	459.1416501	140.0666004	3.278023803	599.2082505	69.58250497	3.5	NA	50.39	0.38	22.96	209.12	1.58	0.38	57.59	0.28	13.71	51.07	80.21	15.235	32.181	NA	NA
2_10C_Mag_3	2_10C_Mag	2	leaf	10C	Mag	SW Magnifik	656.6675258	248.1927835	2.645796209	904.8603093	68.04123711	5.29	NA	111.52	1.31	36.74	425.34	2.08	1.53	84.94	0.33	17.16	9.58	171.51	13.376	28.034	NA	NA
2_10C_Nor_1	2_10C_Nor	2	leaf	10C	Nor	Nordkap	449.1658215	120.6125761	3.724038041	569.7783976	73.02231237	2.61	NA	32.93	0.51	44.99	189.74	1.13	1.65	54.68	0.3	10.77	18.97	113.92	10.885	25.41	NA	NA
2_10C_Nor_2	2_10C_Nor	2	leaf	10C	Nor	Nordkap	592.4161523	171.0730453	3.462942694	763.4891975	57.61316872	5.45	NA	73.82	0.97	40.26	449.89	1.7	2.25	47.82	0.27	22.89	12.09	94.42	11.602	27.9235	NA	NA
2_10C_Nor_3	2_10C_Nor	2	leaf	10C	Nor	Nordkap	591.0722004	233.7573674	2.528571429	824.8295678	58.93909627	5.17	NA	132.14	3.92	43.46	492.13	2.74	1.57	91.27	0.45	17.39	13.36	151.7	15.216	18.5485	NA	NA
2_10C_Sed_1	2_10C_Sed	2	leaf	10C	Sed	Sedula DS	575.1595427	206.2296223	2.788927878	781.389165	67.5944334	25.39	NA	252.18	3.42	70.7	730.52	12.68	11.14	60.05	4.5	25.16	2.39	101.02	11.621	15.25925	NA	NA
2_10C_Sed_2	2_10C_Sed	2	leaf	10C	Sed	Sedula DS	616.8296875	208.690625	2.955713451	825.5203125	54.16666667	5.93	NA	134.08	2.23	38.66	507.85	3.23	3.57	92.92	0.35	18.22	9.35	130.79	12.718	20.5445	NA	NA
2_10C_Sed_3	2_10C_Sed	2	leaf	10C	Sed	Sedula DS	504.3549505	167.5584158	3.010024581	671.9133663	67.32673267	4.72	NA	50.41	0.7	30.86	407.59	0.96	1.07	89.85	0.38	23.18	19.75	150.02	14.972	19.5155	NA	NA
3_2C_Fer_1	3_2C_Fer	3	leaf	2C	Fer	KWS Ferrum	656.7335729	234.7741273	2.797299602	891.5077002	80.08213552	9.99	NA	12.25	3.13	51.93	529.78	9.06	3.02	86.18	2.21	19.48	1.17	123.96	13.656	15.933	NA	NA
3_2C_Fer_2	3_2C_Fer	3	leaf	2C	Fer	KWS Ferrum	737.0355058	255.4095331	2.885700847	992.4450389	56.42023346	5.57	NA	155.9	0.96	27.75	454.98	1.49	1.76	89.78	0.26	23.39	15.82	135.34	19.556	13.0615	NA	NA
3_2C_Fer_3	3_2C_Fer	3	leaf	2C	Fer	KWS Ferrum	655.9745509	229.6017964	2.857009663	885.5763473	73.85229541	3.99	NA	135.49	0.96	35.79	514.72	1.17	4.14	84.39	0.29	21.25	12.59	159.82	18.082	14.97575	NA	NA
3_2C_Han_1	3_2C_Han	3	leaf	2C	Han	Hanswin	668.3725775	185.7160853	3.598894391	854.0886628	50.3875969	4.82	NA	131.93	1.07	35.6	474.42	1.26	1.63	86.74	0.26	19.61	8.99	153.03	17.2	13.301	NA	NA
3_2C_Han_2	3_2C_Han	3	leaf	2C	Han	Hanswin	576.6873777	155.7328767	3.703054807	732.4202544	64.57925636	5.09	NA	152.71	1.6	38.17	603.7	2.75	3.4	57.3	0.23	19.7	12.93	113.53	15.548	15.5855	NA	NA
3_2C_Han_3	3_2C_Han	3	leaf	2C	Han	Hanswin	569.9306883	148.7543021	3.831356003	718.6849904	78.39388145	4.4	NA	75.96	0.86	33.93	156.08	2.1	1.65	58.35	0.32	12.88	9.23	59.55	20.392	14.1775	NA	NA
3_2C_Lak_1	3_2C_Lak	3	leaf	2C	Lak	Lakaja DS	189.6368577	37.22727273	5.094030366	226.8641304	37.54940711	1.27	NA	20.69	0.29	18.9	78.05	0.67	0.33	34.92	0.15	4.02	13.01	54.04	17.801	11.01725	NA	NA
3_2C_Lak_2	3_2C_Lak	3	leaf	2C	Lak	Lakaja DS	649.7802254	204.4702869	3.177871148	854.2505123	61.47540984	4.49	NA	39.42	1.39	39.83	500.05	2.11	2.3	65.39	0.24	18.68	23.73	157.22	12.684	9.3685	NA	NA
3_2C_Lak_3	3_2C_Lak	3	leaf	2C	Lak	Lakaja DS	479.9934211	222.3815789	2.158422579	702.375	80.97165992	3.65	NA	64.23	1.25	27.78	263.37	1.48	1.53	69.92	0.32	12.57	61.98	192.35	16.382	12.06675	NA	NA
3_2C_Mag_1	3_2C_Mag	3	leaf	2C	Mag	SW Magnifik	577.3808366	214.9173152	2.686525449	792.2981518	73.92996109	4.54	NA	130.02	0.87	23.08	380.19	2.97	0.74	84.66	0.32	16.3	18.48	143.52	18.837	14.00925	NA	NA
3_2C_Mag_2	3_2C_Mag	3	leaf	2C	Mag	SW Magnifik	568.290275	151.4793713	3.751601753	719.7696464	64.83300589	5.41	NA	72.83	0.91	43.41	204.63	2.6	3.07	52.66	0.29	14.48	27.84	103.95	15.154	13.884	NA	NA
3_2C_Mag_3	3_2C_Mag	3	leaf	2C	Mag	SW Magnifik	676.3438124	272.0918164	2.485719054	948.4356287	47.90419162	26.34	NA	119.86	2.1	47.87	607.86	7.65	8.17	74.81	5.14	23.57	1.48	136.58	17.24	13.22325	NA	NA
3_2C_Nor_1	3_2C_Nor	3	leaf	2C	Nor	Nordkap	185.1482387	48.68003914	3.803370787	233.8282779	56.75146771	1.19	NA	16.42	0.14	25.63	112.87	0.32	1.19	30.94	0.11	4.71	10.66	44.51	16.02	12.49375	NA	NA
3_2C_Nor_2	3_2C_Nor	3	leaf	2C	Nor	Nordkap	617.989726	259.1986301	2.384232223	877.1883562	82.19178082	12.12	NA	131.62	3.3	45.29	508.19	8.39	4.12	53.06	3.47	27.66	2.87	140.88	15.289	12.0095	NA	NA
3_2C_Nor_3	3_2C_Nor	3	leaf	2C	Nor	Nordkap	802.8240038	457.8368121	1.753515625	1260.660816	49.33586338	25.23	NA	127.47	2.35	38.42	408.52	6.07	7.13	67.89	5.07	24.92	2.67	172.55	12.968	12.70525	NA	NA
3_2C_Sed_1	3_2C_Sed	3	leaf	2C	Sed	Sedula DS	558.4846723	145.8308668	3.829673954	704.3155391	88.794926	4.62	NA	128.86	0.88	25.5	202	2.19	1.06	56.01	0.25	18.6	14.97	51.94	15.586	11.26425	NA	NA
3_2C_Sed_2	3_2C_Sed	3	leaf	2C	Sed	Sedula DS	836.6106151	385.0347222	2.172818623	1221.645337	77.38095238	36.04	NA	109.92	1.68	51.31	732.16	4.01	8.84	80.51	4.65	25.32	5.64	189.32	15.471	9.53475	NA	NA
3_2C_Sed_3	3_2C_Sed	3	leaf	2C	Sed	Sedula DS	660.5499031	220.8236434	2.991300627	881.3735465	65.89147287	6.11	NA	113.93	1.18	31.5	258.16	1.07	2.04	80.74	0.26	24.32	16.38	99.61	14.232	9.78	NA	NA
3_10C_Fer_1	3_10C_Fer	3	leaf	10C	Fer	KWS Ferrum	445.3263209	141.3590998	3.150319446	586.6854207	52.83757339	3.52	NA	36.84	0.49	32.73	179.38	0.98	1.88	51.84	0.25	14.12	34.22	82.52	19.025	46.0105	NA	NA
3_10C_Fer_2	3_10C_Fer	3	leaf	10C	Fer	KWS Ferrum	537.9769608	176.9911765	3.039569381	714.9681373	78.43137255	4.52	NA	144.7	1.59	35.58	527.21	2.37	0.8	69.24	0.31	16.11	8.15	355.53	18.698	46.054	NA	NA
3_10C_Fer_3	3_10C_Fer	3	leaf	10C	Fer	KWS Ferrum	558.5523585	138.7566038	4.025410995	697.3089623	73.58490566	4.55	NA	62.41	0.51	29.46	174.05	1.68	2.8	62.54	0.26	16.2	21.02	104.77	18.204	39.808	NA	NA
3_10C_Han_1	3_10C_Han	3	leaf	10C	Han	Hanswin	501.7828947	124.5921053	4.027405217	626.375	72.87449393	3.64	NA	66.32	0.41	63.76	203.89	6.33	2.68	43.6	0.25	12.03	28.38	72.75	17.771	52.64875	NA	NA
3_10C_Han_2	3_10C_Han	3	leaf	10C	Han	Hanswin	417.9377615	159.3859833	2.622173876	577.3237448	64.85355649	4.74	NA	79.92	3.29	33.64	361.42	2.05	4.6	94.28	0.42	15.64	5.82	132.98	18.253	47.56075	NA	NA
3_10C_Han_3	3_10C_Han	3	leaf	10C	Han	Hanswin	786.8139205	242.469697	3.244998985	1029.283617	58.71212121	6.17	NA	174.41	1.2	35.49	549.45	1.68	3.98	76.85	0.3	23.37	14.72	112.34	14.611	58.398	NA	NA
3_10C_Lak_1	3_10C_Lak	3	leaf	10C	Lak	Lakaja DS	739.875239	232.6577438	3.180101496	972.5329828	99.42638623	6.14	NA	155.47	1.4	44.85	567.44	1.95	1.32	77.88	0.22	22.58	9.4	110.83	15.319	37.03275	NA	NA
3_10C_Lak_2	3_10C_Lak	3	leaf	10C	Lak	Lakaja DS	567.0442346	189.3011928	2.995460441	756.3454274	61.63021869	39.26	NA	49.83	2.89	57.23	625.26	10.5	11.35	60.98	4.33	24.43	2.27	131.34	5.294	34.0655	NA	NA
3_10C_Lak_3	3_10C_Lak	3	leaf	10C	Lak	Lakaja DS	503.4616451	208.2042514	2.418114144	711.6658965	66.54343808	22.36	NA	190.36	4.02	94.65	456.93	15.38	7.97	58.98	4.37	24.08	1.12	311.36	16.166	38.3425	NA	NA
3_10C_Mag_1	3_10C_Mag	3	leaf	10C	Mag	SW Magnifik	607.5405273	273.9648438	2.217585728	881.5053711	62.5	29.64	NA	207.37	3.04	66.91	797.95	12.39	8.94	67.46	4.67	23.07	1.07	190.41	21.421	56.88925	NA	NA
3_10C_Mag_2	3_10C_Mag	3	leaf	10C	Mag	SW Magnifik	472.1823232	225.530303	2.093653566	697.7126263	88.88888889	3.67	NA	69.27	1.26	31.48	230.81	0.79	1.07	74.16	0.36	14.36	72.76	169.41	20.315	44.251	NA	NA
3_10C_Mag_3	3_10C_Mag	3	leaf	10C	Mag	SW Magnifik	680.3576531	218.7979592	3.109524676	899.1556122	63.26530612	6.24	NA	166.68	1.99	51.7	594.16	3.47	2.37	54.7	0.3	15.91	9.56	159.3	21.845	54.80375	NA	NA
3_10C_Nor_1	3_10C_Nor	3	leaf	10C	Nor	Nordkap	620.5337573	195.2671233	3.177871148	815.8008806	54.79452055	22.5	NA	198.23	3.37	70.43	622.82	4.46	4.3	81.22	4.51	30.45	0.89	90.36	19.653	41.35475	NA	NA
3_10C_Nor_2	3_10C_Nor	3	leaf	10C	Nor	Nordkap	529.4791667	195.3972222	2.709757901	724.8763889	96.2962963	4.73	NA	99.86	1.89	37.6	439.91	2.06	1.45	86.03	0.35	15.9	9.47	158.46	11.937	43.353	NA	NA
3_10C_Nor_3	3_10C_Nor	3	leaf	10C	Nor	Nordkap	549.75625	151.7	3.623970007	701.45625	65.38461538	4.58	NA	55.38	0.67	34.73	190.96	4.16	2.62	49.16	0.2	19.26	14.22	84.8	18.741	33.10875	NA	NA
3_10C_Sed_1	3_10C_Sed	3	leaf	10C	Sed	Sedula DS	562.9516293	192.5112016	2.924253885	755.462831	40.73319756	29.74	NA	240.46	2.53	62.82	477.88	8.59	10.67	64.04	4.53	24.38	1.84	99.27	17.728	27.9925	NA	NA
3_10C_Sed_2	3_10C_Sed	3	leaf	10C	Sed	Sedula DS	769.1772461	334.7246094	2.297940529	1103.901855	72.265625	5.92	NA	121.54	0.56	39.88	415.8	0.53	1.32	91.95	0.25	20.59	16.38	125.98	15.895	36.48625	NA	NA
3_10C_Sed_3	3_10C_Sed	3	leaf	10C	Sed	Sedula DS	612.7802144	166.1364522	3.688415192	778.9166667	56.53021442	6.71	NA	108.89	1.36	39.27	496.24	2.2	1.48	48.63	0.21	19.21	8.74	82.68	19.377	30.38275	NA	NA
4_2C_Fer_1	4_2C_Fer	4	leaf	2C	Fer	KWS Ferrum	373.6715292	361.2404427	1.034412223	734.9119718	52.3138833	41.04	NA	21.97	1.96	50.89	397.87	4.81	6.56	76.82	4.55	32.05	6.18	176.48	12.025	16.67475	NA	NA
4_2C_Fer_2	4_2C_Fer	4	leaf	2C	Fer	KWS Ferrum	316.5475518	335.4905838	0.943536323	652.0381356	47.08097928	25.19	NA	105.87	2.32	61.25	337.39	2.9	4.73	68.47	3.59	30.47	4.06	147.18	10.678	15.597	NA	NA
4_2C_Fer_3	4_2C_Fer	4	leaf	2C	Fer	KWS Ferrum	406.3968172	366.4291581	1.109073359	772.8259754	51.33470226	36.03	NA	33.82	1.28	37.91	476.78	2.48	3.3	91	4.14	23.85	4.4	152.88	18.953	16.29375	NA	NA
4_2C_Han_1	4_2C_Han	4	leaf	2C	Han	Hanswin	380.4535491	267.3413361	1.42310035	647.7948852	45.92901879	38.5	NA	73.52	2.27	44.31	218.78	5.72	3.01	119.19	5.2	31.17	0.79	138.81	21.225	18.49275	NA	NA
4_2C_Han_2	4_2C_Han	4	leaf	2C	Han	Hanswin	852.5520619	365.0051546	2.335726088	1217.557216	32.98969072	35.88	NA	125.88	3.34	69.12	414.52	9.58	5.9	93.43	6.13	32.72	1.63	157.48	15.167	19.542	NA	NA
4_2C_Han_3	4_2C_Han	4	leaf	2C	Han	Hanswin	623.633709	349.3084016	1.785338418	972.9421107	51.2295082	27.87	NA	52.54	3.15	73.45	428.89	9.59	3.18	96.94	4.92	31.24	2.71	160.18	18.809	NA	NA	NA
4_2C_Lak_1	4_2C_Lak	4	leaf	2C	Lak	Lakaja DS	896.9934739	352.5140562	2.544560871	1249.50753	44.17670683	38.09	NA	222.36	2.08	53.34	442.33	3.7	3.77	70.67	5.69	28.6	0.97	121.55	15.695	12.7475	NA	NA
4_2C_Lak_2	4_2C_Lak	4	leaf	2C	Lak	Lakaja DS	693.4133523	432.9393939	1.601640696	1126.352746	41.66666667	45.87	NA	108.78	2.35	50.25	499.97	4.67	5.66	69.8	4.91	33.49	1.61	111.97	13.255	11.0195	NA	NA
4_2C_Lak_3	4_2C_Lak	4	leaf	2C	Lak	Lakaja DS	500.3169903	451.1126214	1.109073359	951.4296117	46.60194175	40.13	NA	137.99	2.66	79.81	924.41	5.54	6.25	75.75	4.89	35.31	3.2	126.58	13.325	12.728	NA	NA
4_2C_Mag_1	4_2C_Mag	4	leaf	2C	Mag	SW Magnifik	304.8314664	230.5448065	1.322222222	535.3762729	30.54989817	14.31	NA	126.33	2.42	53.36	527.28	5.83	7.73	74.38	4.82	29.13	0.71	160.05	15.398	16.96375	NA	NA
4_2C_Mag_2	4_2C_Mag	4	leaf	2C	Mag	SW Magnifik	659.6935328	445.488417	1.480832066	1105.18195	46.33204633	39.11	NA	283.59	2.6	62.51	413.06	7.07	13.64	74.03	6.87	32.93	1.44	145.57	14.662	15.0565	NA	NA
4_2C_Mag_3	4_2C_Mag	4	leaf	2C	Mag	SW Magnifik	415.9569129	356.7367424	1.166005245	772.6936553	43.56060606	23.48	NA	82.75	2.07	39.93	372.61	2.51	3.1	80.17	3.71	21.05	1.34	168.03	15.771	13.0625	NA	NA
4_2C_Nor_1	4_2C_Nor	4	leaf	2C	Nor	Nordkap	538.6082317	323.5071138	1.664903827	862.1153455	42.68292683	44.47	NA	191.23	3.17	64.94	723.27	10.47	6.68	83	5.16	32	1.6	145.71	15.194	14.9415	NA	NA
4_2C_Nor_2	4_2C_Nor	4	leaf	2C	Nor	Nordkap	405.2126384	347.5221402	1.166005245	752.7347786	47.9704797	31.35	NA	160.48	3.6	97.56	596.96	10.4	4.69	68.92	4.35	24.43	1.54	119.92	10.681	14.58225	NA	NA
4_2C_Nor_3	4_2C_Nor	4	leaf	2C	Nor	Nordkap	1543.604572	681.6780156	2.264418885	2225.282588	40.85603113	34.05	NA	128.12	3.39	81.98	535.65	7.11	3.68	73.64	5.22	33.67	2.86	153.84	12.82	15.01425	NA	NA
4_2C_Sed_1	4_2C_Sed	4	leaf	2C	Sed	Sedula DS	606.6332305	328.1296296	1.848760903	934.7628601	41.15226337	18.08	NA	14.72	3.17	59.6	514.38	6.51	4.91	81.63	4.86	27.89	1.01	131.52	13.804	12.782	NA	NA
4_2C_Sed_2	4_2C_Sed	4	leaf	2C	Sed	Sedula DS	759.5362986	309.1554192	2.45681056	1068.691718	42.94478528	47.83	NA	163.31	2.4	90.26	502.71	9.25	8.08	68.58	5.49	27.85	1.38	186.83	14.591	10.83075	NA	NA
4_2C_Sed_3	4_2C_Sed	4	leaf	2C	Sed	Sedula DS	364.7928427	324.0433468	1.125753225	688.8361895	46.37096774	35.56	NA	88.17	2.16	56.6	537.29	5.41	1.85	71.96	4.55	31.74	2.29	126.84	13.183	11.44	NA	NA
4_10C_Fer_1	4_10C_Fer	4	leaf	10C	Fer	KWS Ferrum	920.50625	448.8	2.051038881	1369.30625	61.53846154	8.71	NA	27.13	1.87	58.11	805.37	1.19	0.63	107.88	0.3	30.4	18.26	102.4	20.272	69.26125	NA	NA
4_10C_Fer_2	4_10C_Fer	4	leaf	10C	Fer	KWS Ferrum	1627.172523	469.7684685	3.463775523	2096.940991	63.06306306	3.31	NA	211.62	1.04	43.51	591.65	0.89	2.37	81.35	0.29	28.03	17.95	113.38	14.052	71.99925	NA	NA
4_10C_Fer_3	4_10C_Fer	4	leaf	10C	Fer	KWS Ferrum	975.5584886	469.2380952	2.079026615	1444.796584	49.68944099	18	NA	233.77	1.71	74.67	780.73	1.13	1.73	120.26	0.67	26.9	15.47	149.64	19.674	60.46975	NA	NA
4_10C_Han_1	4_10C_Han	4	leaf	10C	Han	Hanswin	721.5928571	250.0580952	2.885700847	971.6509524	64.76190476	6.38	NA	42.41	1.26	60.19	573.51	2.03	2.29	105.27	0.37	21.41	10.55	106.03	18.165	72.877	NA	NA
4_10C_Han_2	4_10C_Han	4	leaf	10C	Han	Hanswin	628.2256592	296.7718053	2.116864365	924.9974645	58.82352941	5.45	NA	214.61	1.31	50.76	707.54	2.07	2.44	91.58	0.29	23.81	16.41	172.84	15.889	76.07875	NA	NA
4_10C_Han_3	4_10C_Han	4	leaf	10C	Han	Hanswin	746.3302529	292.0068093	2.555865922	1038.337062	50.58365759	20.23	NA	14.24	1.61	85.28	643.3	2.8	2.47	99.78	0.44	22.6	7.4	92.81	18.487	88.44175	NA	NA
4_10C_Lak_1	4_10C_Lak	4	leaf	10C	Lak	Lakaja DS	1069.661881	260.8366337	4.100888231	1330.498515	57.42574257	9.35	NA	156.39	1.59	59.49	656.19	1.88	2.15	71.66	0.34	28.45	8.91	78.32	13.42	60.425	NA	NA
4_10C_Lak_2	4_10C_Lak	4	leaf	10C	Lak	Lakaja DS	246.0566479	239.9644195	1.025388049	486.0210674	69.28838951	10.45	NA	138.98	0.88	43.77	511.02	1.57	1.77	72.74	0.31	31.94	7.66	103.43	14.828	58.836	NA	NA
4_10C_Lak_3	4_10C_Lak	4	leaf	10C	Lak	Lakaja DS	1160.652836	386.3403361	3.004223809	1546.993172	67.22689076	8.77	NA	171	2.02	74.4	655.76	2.39	2.14	82.65	0.37	27.42	7.14	117.23	16.564	59.36725	NA	NA
4_10C_Mag_1	4_10C_Mag	4	leaf	10C	Mag	SW Magnifik	583.7013458	311.0983437	1.876259895	894.7996894	55.90062112	11.8	NA	71.91	1.46	39.57	641.65	0.49	1.35	86.26	0.51	24.57	8.05	156.66	16.077	86.83475	NA	NA
4_10C_Mag_2	4_10C_Mag	4	leaf	10C	Mag	SW Magnifik	250.5425	230.737	1.085835822	481.2795	58	4.51	NA	179.7	1.29	47.22	547.34	1.75	3.5	78.02	0.24	26.48	10.37	100.59	15.053	68.544	NA	NA
4_10C_Mag_3	4_10C_Mag	4	leaf	10C	Mag	SW Magnifik	992.411191	353.7895277	2.805089222	1346.200719	61.60164271	6.74	NA	143.38	1.05	38.43	674.56	1.67	2.7	79.42	0.29	27.7	10.4	138.21	17.204	84.26425	NA	NA
4_10C_Nor_1	4_10C_Nor	4	leaf	10C	Nor	Nordkap	930.4128486	381.4671315	2.43903805	1311.87998	51.79282869	14.92	NA	163.52	1.57	47.35	706.02	3.21	2.56	87.95	0.6	30.49	17.05	134.7	17.402	68.1455	NA	NA
4_10C_Nor_2	4_10C_Nor	4	leaf	10C	Nor	Nordkap	966.6473129	310.1909789	3.116297309	1276.838292	47.98464491	10.67	NA	153.96	3.56	50.71	926.43	2.34	2.33	89.52	0.35	30.1	14.17	93.97	15.1	72.17625	NA	NA
4_10C_Nor_3	4_10C_Nor	4	leaf	10C	Nor	Nordkap	1465.292443	410.3478261	3.57085465	1875.640269	53.83022774	7.05	NA	158.08	1.2	43.02	582.22	1.96	1.35	81.45	0.57	24.82	13.63	140.97	14.208	52.503	NA	NA
4_10C_Sed_1	4_10C_Sed	4	leaf	10C	Sed	Sedula DS	628.584004	270.083501	2.327369135	898.667505	50.30181087	8.63	NA	153.85	1.72	47.57	647.83	2.32	1.99	96.85	0.4	29.66	9.41	147.46	14.39	44.749	NA	NA
4_10C_Sed_2	4_10C_Sed	4	leaf	10C	Sed	Sedula DS	428.5290816	198.9265306	2.154207789	627.4556122	57.14285714	8.46	NA	208.32	1.66	65.27	1099.87	2.03	1.85	77.24	0.3	24.47	9.25	102.82	13.275	53.04625	NA	NA
4_10C_Sed_3	4_10C_Sed	4	leaf	10C	Sed	Sedula DS	990.7136542	285.4125737	3.471163311	1276.126228	56.97445972	8.54	NA	150.08	1.9	55.56	402.73	2.18	2.19	86.09	0.33	23.43	10.03	101.13	13.582	49.5885	NA	NA
5_2C_Fer_1	5_2C_Fer	5	leaf	2C	Fer	KWS Ferrum	485.0517078	432.7618596	1.120828227	917.8135674	49.33586338	33.46	NA	106.82	2.01	57.22	390.47	3.39	4.07	68.04	5.05	32.84	2.94	140.38	14.928	21.4055	NA	NA
5_2C_Fer_2	5_2C_Fer	5	leaf	2C	Fer	KWS Ferrum	1046.343449	435.7755299	2.401106481	1482.118979	34.68208092	40.32	NA	175.58	2.6	71.33	615.53	3.33	4.95	79.32	4.59	34.55	3.59	123.79	18.539	18.3185	NA	NA
5_2C_Fer_3	5_2C_Fer	5	leaf	2C	Fer	KWS Ferrum	866.7046392	467.4773196	1.854003612	1334.181959	49.48453608	54.53	NA	114.98	1.64	46.13	485.7	2.77	1.14	82.83	5.16	31.43	5.02	159.85	15.027	20.898	NA	NA
5_2C_Han_1	5_2C_Han	5	leaf	2C	Han	Hanswin	877.217118	384.1789168	2.283355696	1261.396035	50.2901354	30.17	NA	177.34	4.36	77.6	732.03	11.61	4.34	98.56	5.83	31.66	1.86	97.01	20.126	21.279	NA	NA
5_2C_Han_2	5_2C_Han	5	leaf	2C	Han	Hanswin	590.5910463	386.5995976	1.527655616	977.1906439	54.32595573	56	NA	139.03	3.42	83.15	472.1	11.09	2.36	72.48	5.14	25.01	0.88	114.76	14.63	22.78475	NA	NA
5_2C_Han_3	5_2C_Han	5	leaf	2C	Han	Hanswin	1047.739625	428.7687747	2.443600575	1476.508399	43.47826087	51.42	NA	120.25	3.13	54.01	493.63	5.05	0.59	98.08	4.88	29.88	3.84	173	17.164	22.916	NA	NA
5_2C_Lak_1	5_2C_Lak	5	leaf	2C	Lak	Lakaja DS	577.2061905	386.9171429	1.491808262	964.1233333	51.42857143	49.61	NA	114.54	3.17	77.35	761.21	5.75	7.31	95.48	5.52	32.73	0.84	89.64	17.127	15.403	NA	NA
5_2C_Lak_2	5_2C_Lak	5	leaf	2C	Lak	Lakaja DS	563.1607863	434.6743952	1.29559227	997.8351815	38.30645161	53.35	NA	122.64	2.86	74.28	503	6.01	5.52	62.26	4.57	33.76	1.28	106.72	12.874	12.66475	NA	NA
5_2C_Lak_3	5_2C_Lak	5	leaf	2C	Lak	Lakaja DS	874.1101434	599.9180328	1.45704929	1474.028176	49.18032787	53.5	NA	5.63	2.34	68.18	818.18	3.92	0.96	91.16	6.11	38.67	1.71	126.14	12.352	14.958	NA	NA
5_2C_Mag_1	5_2C_Mag	5	leaf	2C	Mag	SW Magnifik	511.5014735	432.7033399	1.182106599	944.2048134	37.3280943	36.54	NA	8.64	2.71	73.86	771.87	7.16	8.7	75.34	6.58	35.48	1.84	135.82	16.561	20.10475	NA	NA
5_2C_Mag_2	5_2C_Mag	5	leaf	2C	Mag	SW Magnifik	1001.217546	500.6977688	1.999644512	1501.915314	48.68154158	42.89	NA	179.93	2.84	85.11	969.01	8.61	8.38	77.11	6.04	36.25	1.75	152.11	15.094	21.39225	NA	NA
5_2C_Mag_3	5_2C_Mag	5	leaf	2C	Mag	SW Magnifik	326.3928571	412.5528376	0.791154071	738.9456947	43.05283757	23.65	NA	106.53	1.85	53.66	357.61	3.18	1.58	79.26	4.7	27.63	2.06	159.1	18.762	15.726	NA	NA
5_2C_Nor_1	5_2C_Nor	5	leaf	2C	Nor	Nordkap	1115.786232	395.4906832	2.821270587	1511.276915	49.68944099	41.61	NA	201.43	3.26	95.07	939.58	11.53	4.03	68.4	5.5	35.96	2.76	200.12	14.137	18.658	NA	NA
5_2C_Nor_2	5_2C_Nor	5	leaf	2C	Nor	Nordkap	1276.558105	494.7744141	2.580081082	1771.33252	44.921875	54.53	NA	221.26	3.29	88.69	1053.74	13.29	3.28	66.15	5.22	27.94	2	122.74	12.505	15.59425	NA	NA
5_2C_Nor_3	5_2C_Nor	5	leaf	2C	Nor	Nordkap	874.332878	414.0938069	2.111436741	1288.426685	51.00182149	40.32	NA	178.58	2.48	58.03	708.19	4.04	1.34	68.64	4.63	34.6	3.3	167.3	12.065	16.15875	NA	NA
5_2C_Sed_1	5_2C_Sed	5	leaf	2C	Sed	Sedula DS	572.5176411	311.5282258	1.837771328	884.0458669	36.29032258	39.22	NA	208.14	4.38	118.08	1008.29	11.53	7.45	76.64	5.77	27.58	1.28	155.5	13.32	15.752	NA	NA
5_2C_Sed_2	5_2C_Sed	5	leaf	2C	Sed	Sedula DS	1159.075375	388.7219101	2.981759825	1547.797285	46.8164794	50.04	NA	165.87	2.76	80.33	609.14	5.15	2.8	87.03	5.81	37.68	1.87	149.77	13.17	12.2945	NA	NA
5_2C_Sed_3	5_2C_Sed	5	leaf	2C	Sed	Sedula DS	836.9176768	486.0292929	1.721949045	1322.94697	50.50505051	32.49	NA	183.94	3.61	92.82	566.65	9.75	2.91	74.45	5.41	36.1	2.42	129.69	11.798	13.7665	NA	NA
5_10C_Fer_1	5_10C_Fer	5	leaf	10C	Fer	KWS Ferrum	332.5056604	343.1325472	0.969029791	675.6382075	60.37735849	5.63	NA	243	2.11	56.94	870.43	3.22	3.11	71.5	0.36	26.97	11.3	137.62	14.512	80.2305	NA	NA
5_10C_Fer_2	5_10C_Fer	5	leaf	10C	Fer	KWS Ferrum	1382.187117	423.2111452	3.265951599	1805.398262	57.2597137	5.81	NA	241.36	2.28	48.98	738.9	2.92	1.98	70.52	0.34	24.1	6.4	161.99	15.241	90.25125	NA	NA
5_10C_Fer_3	5_10C_Fer	5	leaf	10C	Fer	KWS Ferrum	839.7804878	573.5182927	1.464261033	1413.29878	65.66604128	8.43	NA	80.21	3.91	80.28	1306.24	6.01	3.41	78.38	0.71	25.21	7.28	161.24	18.265	80.13325	NA	NA
5_10C_Han_1	5_10C_Han	5	leaf	10C	Han	Hanswin	388.1567164	298.1208022	1.302011512	686.2775187	59.70149254	6.75	NA	69.86	4.18	81.23	876.49	7.45	5.48	75.91	0.94	28.61	10.29	156.89	14.063	95.216	NA	NA
5_10C_Han_2	5_10C_Han	5	leaf	10C	Han	Hanswin	347.862069	384.7459432	0.904134469	732.6080122	58.82352941	6	NA	93.36	3.18	77.16	792.16	5.97	4.3	90.72	0.7	24.65	6.53	197.64	18.676	90.77225	NA	NA
5_10C_Han_3	5_10C_Han	5	leaf	10C	Han	Hanswin	964.2285714	368.6892857	2.615287747	1332.917857	51.02040816	4.91	NA	247.21	4.47	97.83	812.72	6.14	4.61	113.77	0.66	24.43	9.57	131.15	18.06	107.18075	NA	NA
5_10C_Lak_1	5_10C_Lak	5	leaf	10C	Lak	Lakaja DS	753.5009141	359.0150823	2.098800165	1112.515996	76.78244973	6.97	NA	43.75	3.24	72.3	1155.26	6.04	3.82	67.58	0.57	27.7	4.1	137.84	11.227	66.47625	NA	NA
5_10C_Lak_2	5_10C_Lak	5	leaf	10C	Lak	Lakaja DS	611.8414634	413.347561	1.480210654	1025.189024	63.78986867	6.22	NA	171.47	3.6	51.06	591.16	3.72	3.09	85.08	0.96	26.82	5.63	138.53	15.804	65.09875	NA	NA
5_10C_Lak_3	5_10C_Lak	5	leaf	10C	Lak	Lakaja DS	390.8277154	268.6484082	1.454792596	659.4761236	61.79775281	6.93	NA	75.27	4.21	74.06	1315.04	5.9	4.96	88.99	0.67	27.46	4.18	139.27	14.626	72.01175	NA	NA
5_10C_Mag_1	5_10C_Mag	5	leaf	10C	Mag	SW Magnifik	1347.568789	468.0333676	2.879215205	1815.602156	69.81519507	7.68	NA	301.67	3.8	67.33	1113.09	6.8	4.22	78.45	1.11	28.1	3.44	160.15	17.297	104.52175	NA	NA
5_10C_Mag_2	5_10C_Mag	5	leaf	10C	Mag	SW Magnifik	1463.797505	371.0427063	3.94509171	1834.840211	55.6621881	5.06	NA	239.4	3.03	68.98	768.83	5.25	4.3	114.44	0.8	22.5	5.86	173.44	17.541	96.8625	NA	NA
5_10C_Mag_3	5_10C_Mag	5	leaf	10C	Mag	SW Magnifik	1144.051383	341.2435771	3.352594628	1485.29496	57.31225296	5.9	NA	235.8	3.11	53.01	705.28	4.98	1.77	106.79	1.22	21	9.73	174.93	14.257	100.233	NA	NA
5_10C_Nor_1	5_10C_Nor	5	leaf	10C	Nor	Nordkap	438.8492872	284.9210794	1.540248577	723.7703666	59.06313646	7.67	NA	239.98	2.6	58.56	931.24	6.23	3.04	62.01	0.46	26.37	8.8	235.83	11.12	88.76975	NA	NA
5_10C_Nor_2	5_10C_Nor	5	leaf	10C	Nor	Nordkap	1223.421875	392.5708008	3.116436252	1615.992676	66.40625	6.19	NA	117.25	3.43	63.02	637.88	3.84	3.88	88.87	0.8	21.47	6.23	137.84	14.057	83.6465	NA	NA
5_10C_Nor_3	5_10C_Nor	5	leaf	10C	Nor	Nordkap	288.9521912	373.6917331	0.773236777	662.6439243	63.74501992	6.1	NA	17.67	2.81	72.83	975.65	5.42	1.99	87.55	0.48	26.89	10.88	178.94	13.964	62.719	NA	NA
5_10C_Sed_1	5_10C_Sed	5	leaf	10C	Sed	Sedula DS	738.9638554	280.4071285	2.635324784	1019.370984	60.24096386	7.66	NA	26.12	3.81	56.86	1103.11	7.54	5.08	88.88	0.56	24.28	10.44	197.8	12.058	50.62	NA	NA
5_10C_Sed_2	5_10C_Sed	5	leaf	10C	Sed	Sedula DS	591.99499	206.7950902	2.862712985	798.7900802	54.10821643	8.52	NA	207.03	5.01	66.43	468.92	6.16	3.13	65.99	1.2	27.3	4.49	155.19	13.775	69.051	NA	NA
5_10C_Sed_3	5_10C_Sed	5	leaf	10C	Sed	Sedula DS	2006.240234	574.3549805	3.49303184	2580.595215	68.359375	6.18	NA	377.1	4.78	91.05	834.04	7.07	5.47	87.35	0.53	26.6	10.53	155.3	15.222	57.52525	NA	NA
6_2C_Fer_1	6_2C_Fer	6	leaf	2C	Fer	KWS Ferrum	385.3862745	335.6357843	1.14822761	721.0220588	52.94117647	8.59	NA	107.83	2.22	50.41	286.78	2.29	2.29	74.92	0.99	33.79	7.44	211.46	13.411	26.109	NA	NA
6_2C_Fer_2	6_2C_Fer	6	leaf	2C	Fer	KWS Ferrum	352.7174797	394.1814024	0.894810048	746.8988821	54.87804878	45.76	NA	89.98	2.92	44.55	459.81	2.32	1.27	68.19	4.38	34.03	3.02	120.7	16.152	22.81575	NA	NA
6_2C_Fer_3	6_2C_Fer	6	leaf	2C	Fer	KWS Ferrum	445.9941292	532.2177104	0.837991898	978.2118395	56.75146771	26.08	NA	206.22	1.99	68.62	988.17	3.99	1.29	90.56	7.14	33.96	7.35	146.77	15.251	28.502	NA	NA
6_2C_Han_1	6_2C_Han	6	leaf	2C	Han	Hanswin	439.8377551	339.8505102	1.294209489	779.6882653	44.89795918	11.76	NA	76.17	2.22	38.07	286.67	3.8	1.9	83.99	3.53	30.79	1.97	208.03	14.306	28.324	NA	NA
6_2C_Han_2	6_2C_Han	6	leaf	2C	Han	Hanswin	433.253861	425.6433398	1.017880043	858.8972008	52.12355212	41.06	NA	208.42	4.26	81.42	537.96	9.24	0.55	71.36	4.81	30.31	4.09	167.53	15.473	31.7135	NA	NA
6_2C_Han_3	6_2C_Han	6	leaf	2C	Han	Hanswin	423.921875	521.5043945	0.812882652	945.4262695	58.59375	38.65	NA	151.53	3.55	66.53	549.93	8.23	0.59	90.08	4.77	34.61	1.78	108.35	15.188	30.199	NA	NA
6_2C_Lak_1	6_2C_Lak	6	leaf	2C	Lak	Lakaja DS	281.7125	451.56875	0.623852957	733.28125	40.38461538	15.92	NA	125.79	2.83	66.49	577.03	5.52	5.29	77.95	4.3	34.19	1.5	161.71	14.693	20.2765	NA	NA
6_2C_Lak_2	6_2C_Lak	6	leaf	2C	Lak	Lakaja DS	453.7590909	464.0704545	0.977780607	917.8295455	60	43.67	NA	197.16	3.16	73.78	974.04	3.89	4.26	66.08	4.31	36	0.87	119.27	14.077	13.891	NA	NA
6_2C_Lak_3	6_2C_Lak	6	leaf	2C	Lak	Lakaja DS	396.760521	437.6688377	0.906531347	834.4293587	54.10821643	43.3	NA	195.54	1.67	43.78	606.68	2.86	1.66	73.46	5.84	27.79	1.18	185.14	15.618	18.071	NA	NA
6_2C_Mag_1	6_2C_Mag	6	leaf	2C	Mag	SW Magnifik	1151.407547	515.9589623	2.231587454	1667.366509	50.94339623	12.31	NA	137.91	3.09	73.72	621.68	5.13	5.96	68.87	4.16	31.13	2.1	249.74	16.601	25.143	NA	NA
6_2C_Mag_2	6_2C_Mag	6	leaf	2C	Mag	SW Magnifik	344.7981651	508.2582569	0.678391665	853.056422	47.70642202	35.39	NA	221.2	2.68	64.48	754.92	7.2	6.45	68.4	5.48	36.78	2.8	186.83	15.8	26.88425	NA	NA
6_2C_Mag_3	6_2C_Mag	6	leaf	2C	Mag	SW Magnifik	339.0655738	471.65625	0.718882817	810.7218238	49.18032787	28.25	NA	185.63	1.83	56.01	534.3	2.62	2.19	74.48	4.64	29.54	1.24	177.44	17.68	18.78625	NA	NA
6_2C_Nor_1	6_2C_Nor	6	leaf	2C	Nor	Nordkap	747.6133721	428.1497093	1.746149433	1175.763081	48.4496124	18.36	NA	79.77	3.55	82.95	621.86	10.53	2.7	69.53	4.69	35.53	2.08	180.4	12.364	21.36225	NA	NA
6_2C_Nor_2	6_2C_Nor	6	leaf	2C	Nor	Nordkap	366.5	460.125	0.796522684	826.625	44.53441296	37.18	NA	181.6	2.61	78.15	662.27	9.83	3.74	64.77	5.6	37.11	5.02	158.61	14.259	21.1445	NA	NA
6_2C_Nor_3	6_2C_Nor	6	leaf	2C	Nor	Nordkap	526.2039848	426.2926945	1.234372514	952.4966793	53.13092979	20.16	NA	191.57	2.81	57.23	755.52	6.95	1.32	70.44	5.7	40.36	4.5	203.41	13.172	19.727	NA	NA
6_2C_Sed_1	6_2C_Sed	6	leaf	2C	Sed	Sedula DS	1474.247273	421.7022727	3.49594339	1895.949545	47.27272727	19.92	NA	166.93	3.78	94.34	637.69	9.92	5.74	68.9	4.4	34.33	1.2	150.09	15.687	18.7025	NA	NA
6_2C_Sed_2	6_2C_Sed	6	leaf	2C	Sed	Sedula DS	584.6447368	431.7302632	1.354189842	1016.375	54.65587045	36.18	NA	207.2	2.58	68.72	613.1	3.27	0.99	73.57	5.5	36.86	2.37	150.04	15.673	14.66375	NA	NA
6_2C_Sed_3	6_2C_Sed	6	leaf	2C	Sed	Sedula DS	719.4529652	379.2929448	1.896826648	1098.74591	55.21472393	25.64	NA	14.64	2.52	62.6	1101.19	4.97	1.56	72.74	5.15	37.99	2.04	188.42	13.673	16.35575	NA	NA
6_10C_Fer_1	6_10C_Fer	6	leaf	10C	Fer	KWS Ferrum	753.7015968	406.9765469	1.851953393	1160.678144	57.88423154	5.29	NA	66.78	3.47	80.36	1054.38	4.24	3.12	82.46	0.48	26.94	7.15	154.07	14.638	94.603	NA	NA
6_10C_Fer_2	6_10C_Fer	6	leaf	10C	Fer	KWS Ferrum	444.5478011	352.2987572	1.261848906	796.8465583	61.18546845	5.04	NA	151.34	2.39	45.52	426.75	2.81	1.52	72.16	0.34	22.42	7.42	151.93	17.572	108.47575	NA	NA
6_10C_Fer_3	6_10C_Fer	6	leaf	10C	Fer	KWS Ferrum	893.0080808	451.1459596	1.979421652	1344.15404	64.64646465	5.13	NA	230.52	2.9	81.98	1285.89	3.52	3.94	90.35	0.97	18.99	6.57	198.96	19.013	90.4995	NA	NA
6_10C_Han_1	6_10C_Han	6	leaf	10C	Han	Hanswin	1545.037736	534.1378407	2.892582435	2079.175577	67.08595388	5.97	NA	333.56	4.46	97.03	980.48	8.21	5.94	109.38	0.56	28.04	7.39	158.83	22.016	115.33125	NA	NA
6_10C_Han_2	6_10C_Han	6	leaf	10C	Han	Hanswin	968.2907445	311.3133803	3.110340916	1279.604125	58.3501006	5.36	NA	338.95	4.94	86.67	689.93	5.8	6.97	68.13	0.38	24.7	3.11	174.95	13.042	107.823	NA	NA
6_10C_Han_3	6_10C_Han	6	leaf	10C	Han	Hanswin	1230.23506	399.0054781	3.083253557	1629.240538	69.72111554	5.62	NA	234.04	3.51	68.38	1105.43	5.86	4.43	96.21	0.55	20.31	6.25	161.17	20.614	121.0645	NA	NA
6_10C_Lak_1	6_10C_Lak	6	leaf	10C	Lak	Lakaja DS	232.9532803	274.9189861	0.847352464	507.8722664	63.61829026	6.13	NA	322.71	3.37	74.97	1233.3	4.44	3.2	79.66	0.74	26.72	4.72	168.16	12.751	78.6555	NA	NA
6_10C_Lak_2	6_10C_Lak	6	leaf	10C	Lak	Lakaja DS	1157.066598	347.3304303	3.331313635	1504.397029	63.52459016	6.14	NA	169.66	3.65	44.56	802.46	3.73	4.56	89.42	0.52	23.78	2.65	179.54	15.516	82.281	NA	NA
6_10C_Lak_3	6_10C_Lak	6	leaf	10C	Lak	Lakaja DS	648.1520875	332.1138171	1.951596272	980.2659046	67.5944334	8.44	NA	298.28	3.88	100.99	1104.35	5.04	4.12	92.31	2.12	29.76	4.06	110.82	17.323	85.03625	NA	NA
6_10C_Mag_1	6_10C_Mag	6	leaf	10C	Mag	SW Magnifik	1385.158869	544.498538	2.5439166	1929.657407	66.27680312	6.5	NA	210.67	2.9	54.3	495.61	3.5	6.19	81.74	0.8	28.34	2.85	174.81	18.944	121.53275	NA	NA
6_10C_Mag_2	6_10C_Mag	6	leaf	10C	Mag	SW Magnifik	1285.019048	507.142381	2.533842755	1792.161429	66.66666667	5.79	NA	244.49	3.12	66.05	720.48	4.85	4.75	88.15	0.56	24.66	2.33	151.35	16.986	114.0725	NA	NA
6_10C_Mag_3	6_10C_Mag	6	leaf	10C	Mag	SW Magnifik	1405.168687	429.4924242	3.271696094	1834.661111	62.62626263	10.84	NA	303.94	3.35	64.25	592.9	5.72	5.11	98.82	4.61	32.58	3.2	166.8	21.25	110.42425	NA	NA
6_10C_Nor_1	6_10C_Nor	6	leaf	10C	Nor	Nordkap	1758.439583	480.1265625	3.662450114	2238.566146	60.41666667	6.75	NA	8.85	1.74	42.25	796.12	2.95	3.18	70.54	0.67	31.44	8.75	211.53	15.101	94.601	NA	NA
6_10C_Nor_2	6_10C_Nor	6	leaf	10C	Nor	Nordkap	353.3536585	239.2378049	1.476997579	592.5914634	60.03752345	5.86	NA	311.92	2.66	65.03	1029.48	4.17	3.09	73.72	0.6	25.67	5.64	171.47	16.06	95.4635	NA	NA
6_10C_Nor_3	6_10C_Nor	6	leaf	10C	Nor	Nordkap	1009.768367	301.2219388	3.352240449	1310.990306	57.14285714	6.01	NA	167.38	3.55	64.25	1029.22	5.94	4.47	77.02	0.73	26.05	7.17	184.84	17.261	74.587	NA	NA
6_10C_Sed_1	6_10C_Sed	6	leaf	10C	Sed	Sedula DS	2412.241701	517.5523859	4.660864807	2929.794087	58.09128631	7.2	NA	195.93	4.76	86.69	533.78	3.45	3.17	66.71	0.56	27.75	3.43	205.87	13.872	58.90275	NA	NA
6_10C_Sed_2	6_10C_Sed	6	leaf	10C	Sed	Sedula DS	1477.542857	392.4739796	3.764689977	1870.016837	61.2244898	7.1	NA	180.07	3.07	74.02	942.36	3.09	6.58	95.71	0.95	20.31	3.62	171.15	18.755	75.195	NA	NA
6_10C_Sed_3	6_10C_Sed	6	leaf	10C	Sed	Sedula DS	884.6114519	488.6630879	1.810268616	1373.27454	59.30470348	5.94	NA	287.27	4.08	73.07	999.43	4.1	6.32	97.81	0.69	25.1	5.13	190.72	20.187	68.75325	NA	NA
7_2C_Fer_1	7_2C_Fer	7	leaf	2C	Fer	KWS Ferrum	421.3713389	508.8833682	0.828031265	930.2547071	56.48535565	13.54	NA	115.12	1.88	57.66	468.41	2.19	3.51	87.72	2.24	35.66	5.2	171.26	19.975	29.89875	NA	NA
7_2C_Fer_2	7_2C_Fer	7	leaf	2C	Fer	KWS Ferrum	914.3837209	381.7679264	2.395129758	1296.151647	56.20155039	13.45	NA	32.45	2.7	48.69	541.42	3.71	4.67	90.89	1.77	35.17	3.09	121.81	21.706	25.24925	NA	NA
7_2C_Fer_3	7_2C_Fer	7	leaf	2C	Fer	KWS Ferrum	885.1447368	413.9802632	2.138132698	1299.125	48.58299595	13.24	NA	181.38	2.11	53.48	701.98	3.33	3.23	90.54	4.79	35.5	8.35	191.26	18.741	30.16775	NA	NA
7_2C_Han_1	7_2C_Han	7	leaf	2C	Han	Hanswin	406.5613027	424.4612069	0.957829116	831.0225096	55.55555556	18.99	NA	116.72	2.71	54.03	362.66	6.51	3.09	88.36	5.73	27.38	3.59	176.32	15.191	33.10825	NA	NA
7_2C_Han_2	7_2C_Han	7	leaf	2C	Han	Hanswin	386.4188679	455.5948113	0.848163452	842.0136792	52.83018868	22.89	NA	172.08	4.5	93.98	811.44	8.39	1.82	79.12	3.71	34.7	2.14	144.42	14.062	36.4355	NA	NA
7_2C_Han_3	7_2C_Han	7	leaf	2C	Han	Hanswin	791.4721116	470.4666335	1.682312953	1261.938745	47.80876494	23.97	NA	325.54	5.81	101.68	999.13	10.63	3.18	93.11	7.42	33.71	4.8	183.01	19.054	32.2675	NA	NA
7_2C_Lak_1	7_2C_Lak	7	leaf	2C	Lak	Lakaja DS	1035.642185	405.7338355	2.552516191	1441.37602	58.38041431	12.66	NA	129.26	2.36	50.56	553.83	2.05	NA	95.39	1.27	39.83	1.58	148.85	13.036	18.2275	NA	NA
7_2C_Lak_2	7_2C_Lak	7	leaf	2C	Lak	Lakaja DS	1137.207566	521.1608725	2.18206628	1658.368439	53.16973415	21.67	NA	230.47	3.28	98.44	622.54	4.09	4.79	75.53	7.33	43.38	1.82	164.35	14.852	15.56175	NA	NA
7_2C_Lak_3	7_2C_Lak	7	leaf	2C	Lak	Lakaja DS	1014.981132	423.6083159	2.396036844	1438.589448	60.7966457	21.56	NA	208.58	3.29	77.51	719.79	6.06	3.71	85.21	5.6	41.35	2.38	144.92	14.047	19.63925	NA	NA
7_2C_Mag_1	7_2C_Mag	7	leaf	2C	Mag	SW Magnifik	961.0425311	530.5231674	1.811499648	1491.565698	53.94190871	11.18	NA	113.74	3.44	72.37	453.82	4.11	7.72	94.37	1.74	31.65	1.89	178.35	15.527	27.90825	NA	NA
7_2C_Mag_2	7_2C_Mag	7	leaf	2C	Mag	SW Magnifik	721.028626	502.5012723	1.434879205	1223.529898	59.16030534	27.5	NA	42.93	3.23	55.67	757.91	2.15	2.55	73.26	7.26	22.36	2.12	171.25	14.9	30.079	NA	NA
7_2C_Mag_3	7_2C_Mag	7	leaf	2C	Mag	SW Magnifik	1028.009073	390.8299731	2.630323013	1418.839046	58.46774194	13.76	NA	168.14	2.46	63.42	720.64	3.06	6.85	70.23	4.08	38.01	2.36	183.99	14.814	21.25925	NA	NA
7_2C_Nor_1	7_2C_Nor	7	leaf	2C	Nor	Nordkap	627.8172485	419.6504107	1.496048217	1047.467659	51.33470226	12.01	NA	134.77	2.29	64.11	510.91	5.91	2.79	78.45	2.4	34.63	4.13	215.77	13.974	26.32925	NA	NA
7_2C_Nor_2	7_2C_Nor	7	leaf	2C	Nor	Nordkap	556.3847656	555.9594727	1.000764971	1112.344238	46.875	21.76	NA	276.02	4.37	102.21	685.43	14	1.06	67.95	5.28	40.22	4.83	161.04	14.889	23.3205	NA	NA
7_2C_Nor_3	7_2C_Nor	7	leaf	2C	Nor	Nordkap	1619.947368	782.9276316	2.069089534	2402.875	52.63157895	17.23	NA	162.87	2.33	58.5	1005.17	6.73	2.57	69.8	4.48	38.72	7.25	260.52	14.397	22.86725	NA	NA
7_2C_Sed_1	7_2C_Sed	7	leaf	2C	Sed	Sedula DS	390.5121951	399.7256098	0.976950652	790.2378049	52.53283302	23.5	NA	154.2	3.36	80.68	568.11	6.57	4.4	59.74	4.26	31.87	1.4	163.14	14.398	20.01475	NA	NA
7_2C_Sed_2	7_2C_Sed	7	leaf	2C	Sed	Sedula DS	473.1358025	568.3554527	0.832464614	1041.491255	55.55555556	31.63	NA	141.58	2.4	74.18	405.36	5.15	3.74	82.13	5.65	44.64	2.36	229.08	14.844	15.9235	NA	NA
7_2C_Sed_3	7_2C_Sed	7	leaf	2C	Sed	Sedula DS	463.4296875	396.6079102	1.168483219	860.0375977	56.640625	14.57	NA	213.48	2.02	49.95	780.56	3.63	5.57	74.02	4.11	38.55	3.45	237.85	14.257	17.78225	NA	NA
7_10C_Fer_1	7_10C_Fer	7	leaf	10C	Fer	KWS Ferrum	960.5090543	413.7287056	2.32159152	1374.23776	70.42253521	7.13	NA	207.21	3.08	76.13	911.21	3.54	3.84	89.58	0.53	33.56	10.42	167.84	14.955	106.71075	NA	NA
7_10C_Fer_2	7_10C_Fer	7	leaf	10C	Fer	KWS Ferrum	765.7077535	378.0381047	2.025477707	1143.745858	77.53479125	3.44	NA	201.86	1.59	68.49	695.45	2.18	3.75	88.83	0.42	21.44	6.76	197.5	16.877	119.445	NA	NA
7_10C_Fer_3	7_10C_Fer	7	leaf	10C	Fer	KWS Ferrum	779.6916509	345.2441493	2.258377593	1124.9358	68.31119545	5.73	NA	251.17	5.33	81.47	1020.99	4.16	5.62	107.45	0.88	23.53	7.95	196.52	19.793	93.34075	NA	NA
7_10C_Han_1	7_10C_Han	7	leaf	10C	Han	Hanswin	993.8821782	561.0765677	1.77138422	1554.958746	65.34653465	6.92	NA	322.98	3.86	78.21	665.53	8.19	9.23	98.7	0.55	25.41	6.45	219.92	15.494	126.33525	NA	NA
7_10C_Han_2	7_10C_Han	7	leaf	10C	Han	Hanswin	947.1484064	560.2732404	1.69051159	1507.421647	69.72111554	6.71	NA	199.97	2.67	83.04	637	5.33	5.54	73.89	0.26	24.21	3.56	175.54	18.03	123.062	NA	NA
7_10C_Han_3	7_10C_Han	7	leaf	10C	Han	Hanswin	645.9907787	290.2134563	2.22591601	936.204235	69.67213115	5.59	NA	247.25	4.23	90.31	886.06	3.92	5.7	107.1	0.93	26.94	4.45	185.67	22.666	134.1365	NA	NA
7_10C_Lak_1	7_10C_Lak	7	leaf	10C	Lak	Lakaja DS	950.0551102	522.3750835	1.818722103	1472.430194	76.15230461	6.57	NA	275.26	2.65	74.27	743.22	2.3	4.51	109.59	1.01	33.06	5.01	154.12	21.006	87.4925	NA	NA
7_10C_Lak_2	7_10C_Lak	7	leaf	10C	Lak	Lakaja DS	938.8356574	437.2134794	2.14731636	1376.049137	75.69721116	7	NA	254.14	2.99	67.94	733.6	3.15	5.77	99.29	0.43	32.86	2.82	150.25	20.677	90.01225	NA	NA
7_10C_Lak_3	7_10C_Lak	7	leaf	10C	Lak	Lakaja DS	1179.192857	540.3136054	2.182423032	1719.506463	81.63265306	10.18	NA	304.8	3.58	86.44	881.46	3.81	1.37	123.46	1.37	33.66	3.09	206.47	23.651	94.7915	NA	NA
7_10C_Mag_1	7_10C_Mag	7	leaf	10C	Mag	SW Magnifik	907.4377593	437.055325	2.076253754	1344.493084	70.53941909	6.79	NA	46.61	2.41	65.36	862.61	2.19	5.91	112.79	0.89	24.57	4.28	158.06	20.828	124.6045	NA	NA
7_10C_Mag_2	7_10C_Mag	7	leaf	10C	Mag	SW Magnifik	1050.397384	334.2769953	3.142296356	1384.67438	66.39839034	10.87	NA	271.79	3.44	75.43	695.48	4.76	4.81	113.28	1.39	33.94	4.42	187.26	16.909	123.402	NA	NA
7_10C_Mag_3	7_10C_Mag	7	leaf	10C	Mag	SW Magnifik	747.6027668	277.5774045	2.693312765	1025.180171	67.19367589	6.04	NA	294.25	6.01	94.85	878.79	5.94	6.94	95	1.06	32.23	3.17	144.93	21.018	111.9715	NA	NA
7_10C_Nor_1	7_10C_Nor	7	leaf	10C	Nor	Nordkap	1142.922787	429.6283741	2.660259089	1572.551161	62.14689266	7.84	NA	208.93	2.14	66.28	653.33	3.12	NA	76.24	0.39	26.62	7.73	219.28	11.207	106.0975	NA	NA
7_10C_Nor_2	7_10C_Nor	7	leaf	10C	Nor	Nordkap	1068.587	383.3613333	2.787414658	1451.948333	66	7.28	NA	159.82	2.55	73.06	737.1	3.08	NA	110.34	0.77	28.4	4.27	186.35	11.8	114.45225	NA	NA
7_10C_Nor_3	7_10C_Nor	7	leaf	10C	Nor	Nordkap	1086.641405	381.0529883	2.851680575	1467.694393	57.3012939	8.14	NA	260.82	2.22	55.35	755.69	2.21	3.19	96.01	0.92	27.62	7.94	200.7	18.966	77.31125	NA	NA
7_10C_Sed_1	7_10C_Sed	7	leaf	10C	Sed	Sedula DS	1034.782732	575.2479443	1.798846467	1610.030677	72.10626186	7.86	NA	293.2	2.88	71.02	740.39	5.18	4.88	95.81	0.68	28.47	4.03	158.29	17.078	63.42075	NA	NA
7_10C_Sed_2	7_10C_Sed	7	leaf	10C	Sed	Sedula DS	929.8	419.9916667	2.213853449	1349.791667	69.23076923	9.15	NA	32.44	4.41	77.18	773.58	5.77	5.92	91.2	0.54	38.4	4.95	143.54	15.604	90.01625	NA	NA
7_10C_Sed_3	7_10C_Sed	7	leaf	10C	Sed	Sedula DS	777.3198459	337.5908799	2.302549897	1114.910726	71.29094412	9.5	NA	265.93	4.6	75.44	790.7	3.85	6.33	105.68	2.04	35.49	4.93	147.46	20.59	74.171	NA	NA
8_2C_ND_Fer_1	8_2C_ND_Fer	8_ND	leaf	2C	Fer	KWS Ferrum	1010.289474	436.2938596	2.315616989	1446.583333	48.58299595	19.32	NA	103.1	3.86	94	586.51	7.07	NA	88.81	7.38	33.77	4.36	126.8	16.805	NA	NA	NA
8_2C_ND_Fer_2	8_2C_ND_Fer	8_ND	leaf	2C	Fer	KWS Ferrum	814.6578411	306.2325187	2.660259089	1120.89036	52.95315682	28.1	NA	167.74	5.55	81.82	752.58	5.84	4.45	84.75	7.07	37.64	2.55	118.48	16.144	NA	NA	NA
8_2C_ND_Fer_3	8_2C_ND_Fer	8_ND	leaf	2C	Fer	KWS Ferrum	1007.060636	441.8750828	2.279061833	1448.935719	57.65407555	23.42	NA	196.42	5.77	92.95	708.9	3.57	3.79	94.92	4.86	37.24	4.01	154.67	18.604	NA	NA	NA
8_2C_ND_Han_1	8_2C_ND_Han	8_ND	leaf	2C	Han	Hanswin	688.8686869	269.5245791	2.555865922	958.393266	54.54545455	10.16	NA	95.78	4.41	41.34	373.41	5.05	4.27	105.26	1.11	23.92	1.6	263	16.874	NA	NA	NA
8_2C_ND_Han_2	8_2C_ND_Han	8_ND	leaf	2C	Han	Hanswin	918.4857434	468.7722335	1.959343318	1387.257977	50.91649695	14.03	NA	127.75	5.99	98.87	501.57	8.83	5.24	94.94	3.8	32.21	1.98	139.15	15.242	NA	NA	NA
8_2C_ND_Han_3	8_2C_ND_Han	8_ND	leaf	2C	Han	Hanswin	745.3727273	476.7367003	1.563489295	1222.109428	56.56565657	17.73	NA	147.1	5.1	84.26	433.32	8.51	6.59	68.42	2.57	26.68	1.84	141.59	15.532	NA	NA	NA
8_2C_ND_Lak_1	8_2C_ND_Lak	8_ND	leaf	2C	Lak	Lakaja DS	858.997012	341.1507304	2.517939829	1200.147742	49.80079681	31.04	NA	233.17	5.38	110.82	1016.8	5.24	4.39	81.61	7.4	38.92	1.6	123.65	14.942	NA	NA	NA
8_2C_ND_Lak_2	8_2C_ND_Lak	8_ND	leaf	2C	Lak	Lakaja DS	856.13125	434.5295139	1.970248792	1290.660764	58.33333333	52.15	NA	155.24	4.42	91.58	938.06	7.09	2.02	84.68	7.14	36.82	1.1	129.68	13.995	NA	NA	NA
8_2C_ND_Lak_3	8_2C_ND_Lak	8_ND	leaf	2C	Lak	Lakaja DS	886.5429142	413.3705921	2.144668564	1299.913506	51.89620758	38.16	NA	195.94	3.92	113.06	994.74	3.89	2.57	64.7	8.02	38.37	1.32	121.72	12.32	NA	NA	NA
8_2C_ND_Mag_1	8_2C_ND_Mag	8_ND	leaf	2C	Mag	SW Magnifik	846.3719262	490.7011612	1.724821527	1337.073087	57.37704918	14.33	NA	150.87	3.81	85.22	766.9	4.73	7.29	85.94	4.5	29.61	1.67	147.15	18.163	NA	NA	NA
8_2C_ND_Mag_2	8_2C_ND_Mag	8_ND	leaf	2C	Mag	SW Magnifik	921.5048733	519.8901884	1.772499066	1441.395062	58.47953216	5.98	NA	52	3.57	68.89	956.42	4.33	3.9	85.52	0.74	31.07	1.56	186.13	17.776	NA	NA	NA
8_2C_ND_Mag_3	8_2C_ND_Mag	8_ND	leaf	2C	Mag	SW Magnifik	974.6961382	588.9678184	1.654922574	1563.663957	56.91056911	12.76	NA	143.9	3.74	48.39	636.99	4.66	5.46	83.6	0.79	29.37	2.1	158.04	19.158	NA	NA	NA
8_2C_ND_Nor_1	8_2C_ND_Nor	8_ND	leaf	2C	Nor	Nordkap	890.7118126	374.8068568	2.376455491	1265.518669	52.95315682	12.88	NA	215.38	4.71	72.99	727.78	7.33	5.52	105.46	2.69	29.55	2.72	190.61	19.336	NA	NA	NA
8_2C_ND_Nor_2	8_2C_ND_Nor	8_ND	leaf	2C	Nor	Nordkap	887.3046218	302.377451	2.934427217	1189.682073	52.5210084	12.64	NA	181.27	5.06	59.62	583.51	6.08	4.88	77.59	0.93	33.22	2.4	188.66	11.751	NA	NA	NA
8_2C_ND_Nor_3	8_2C_ND_Nor	8_ND	leaf	2C	Nor	Nordkap	908.9941973	436.2082527	2.083853736	1345.20245	50.2901354	13.81	NA	138.34	4.71	50.43	488.49	5.47	5.47	68.63	1.87	22.78	1.48	212.24	11.576	NA	NA	NA
8_2C_ND_Sed_1	8_2C_ND_Sed	8_ND	leaf	2C	Sed	Sedula DS	936.9876797	368.3422313	2.543796502	1305.329911	55.44147844	14.9	NA	170.78	4.13	58.87	820.05	5.9	0.01	114.61	1.8	28.14	2.47	227.69	18.41	NA	NA	NA
8_2C_ND_Sed_2	8_2C_ND_Sed	8_ND	leaf	2C	Sed	Sedula DS	913.801636	398.8173142	2.291278747	1312.61895	57.2597137	9.44	NA	134.52	5.46	73.78	684.94	5.11	2.26	79.82	1.09	30.81	1.2	143.37	17.29	NA	NA	NA
8_2C_ND_Sed_3	8_2C_ND_Sed	8_ND	leaf	2C	Sed	Sedula DS	857.1223092	328.171559	2.611811675	1185.293868	56.75146771	11.9	NA	NA	5.25	66.55	708.57	5.6	0.1	90.91	1	30.58	2.16	164.35	17.646	NA	NA	NA
8_10C_ND_Fer_1	8_10C_ND_Fer	8_ND	leaf	10C	Fer	KWS Ferrum	928.2327044	390.9993012	2.374000929	1319.232006	71.278826	12.98	NA	205.98	4.16	74.64	958.52	0.93	4.53	112.62	1.73	31.2	4.34	148.26	22.332	NA	NA	NA
8_10C_ND_Fer_2	8_10C_ND_Fer	8_ND	leaf	10C	Fer	KWS Ferrum	570.9054054	338.8693694	1.68473594	909.7747748	66.52806653	20.18	NA	16.19	2.64	77.01	880.88	3.98	1.58	91.55	6.87	20.49	2.84	119.67	19.136	NA	NA	NA
8_10C_ND_Fer_3	8_10C_ND_Fer	8_ND	leaf	10C	Fer	KWS Ferrum	951.9846939	355.1829932	2.680265418	1307.167687	63.26530612	16.82	NA	298.62	4.48	83.62	1112.67	3.69	NA	102.38	3.75	31.51	3.69	140.55	22.713	NA	NA	NA
8_10C_ND_Han_1	8_10C_ND_Han	8_ND	leaf	10C	Han	Hanswin	887.9487179	328.6196581	2.702055997	1216.568376	74.95069034	14.52	NA	291.34	2.59	65.58	818.76	4.5	NA	108.18	5.79	29.84	2.91	194.95	22.522	NA	NA	NA
8_10C_ND_Han_2	8_10C_ND_Han	8_ND	leaf	10C	Han	Hanswin	838.4325726	384.8665284	2.178502184	1223.299101	68.46473029	14.48	NA	295.8	3.48	106.53	1011.71	5.84	4.58	134.56	6.29	22.77	2.82	214.37	19.344	NA	NA	NA
8_10C_ND_Han_3	8_10C_ND_Han	8_ND	leaf	10C	Han	Hanswin	952.2957746	396.5959088	2.401173975	1348.891683	62.37424547	12.14	NA	327.54	4.14	114.14	1111.58	5.33	7.72	111.98	5.69	27.2	1.7	164.12	22.084	NA	NA	NA
8_10C_ND_Lak_1	8_10C_ND_Lak	8_ND	leaf	10C	Lak	Lakaja DS	1012.981797	378.8887776	2.67355978	1391.870574	76.15230461	23.77	NA	209.99	2.4	72.86	740.08	2.44	4.32	112.47	6.34	21.44	1.72	100.14	17.877	NA	NA	NA
8_10C_ND_Lak_2	8_10C_ND_Lak	8_ND	leaf	10C	Lak	Lakaja DS	722.6727243	346.0834971	2.088145579	1068.756221	68.76227898	30.2	NA	136.26	3.01	100.14	971.08	4.09	4.23	107.44	6.29	26.19	1.91	216.38	17.024	NA	NA	NA
8_10C_ND_Lak_3	8_10C_ND_Lak	8_ND	leaf	10C	Lak	Lakaja DS	808.2609696	337.0201699	2.398256965	1145.281139	59.44798301	39.53	NA	214.54	2.36	65.72	850.37	4.98	3.73	94.01	4.82	25.7	0.98	149.12	18.288	NA	NA	NA
8_10C_ND_Mag_1	8_10C_ND_Mag	8_ND	leaf	10C	Mag	SW Magnifik	669.008977	301.8800813	2.216141503	970.8890583	73.17073171	13.39	NA	55.84	2.99	73.04	707.24	3.69	6.26	127.19	5.31	26.62	3.42	131.13	22.32	NA	NA	NA
8_10C_ND_Mag_2	8_10C_ND_Mag	8_ND	leaf	10C	Mag	SW Magnifik	782.4958082	407.2374245	1.921473227	1189.733233	58.3501006	7.8	NA	233.9	3.45	81.36	742.13	3.74	4.6	109.31	4.59	19.53	1.93	169.39	18.051	NA	NA	NA
8_10C_ND_Mag_3	8_10C_ND_Mag	8_ND	leaf	10C	Mag	SW Magnifik	691.2133812	318.8069815	2.168124983	1010.020363	65.70841889	17.77	NA	401.5	4.24	86.87	1238.48	3.9	7.75	158.34	5.9	27.25	1.93	200.88	23.878	NA	NA	NA
8_10C_ND_Nor_1	8_10C_ND_Nor	8_ND	leaf	10C	Nor	Nordkap	1011.673707	340.7200393	2.969222793	1352.393746	74.65618861	9.14	NA	147.61	1.87	55.73	485.95	3.97	3.94	108.85	4.81	30.43	3.06	180.84	18.027	NA	NA	NA
8_10C_ND_Nor_2	8_10C_ND_Nor	8_ND	leaf	10C	Nor	Nordkap	732.9721692	299.5333969	2.447046562	1032.505566	64.88549618	20.66	NA	160.74	1.72	59.07	517.63	3.78	7.31	102.65	5.32	28.78	2.84	142.36	14.163	NA	NA	NA
8_10C_ND_Nor_3	8_10C_ND_Nor	8_ND	leaf	10C	Nor	Nordkap	809.3523945	303.2759924	2.668699187	1112.628387	66.16257089	14.57	NA	162.44	2.7	60.33	625.06	3.35	4.61	100.66	5.15	26.96	3.18	207.96	17.217	NA	NA	NA
8_10C_ND_Sed_1	8_10C_ND_Sed	8_ND	leaf	10C	Sed	Sedula DS	591.7981443	308.4632353	1.918537046	900.2613796	65.12605042	29.47	NA	212.87	2.73	68.27	732.94	2.16	2.47	130.34	6.38	21.25	0.97	104.28	20.172	NA	NA	NA
8_10C_ND_Sed_2	8_10C_ND_Sed	8_ND	leaf	10C	Sed	Sedula DS	976.5994182	332.9147844	2.933481672	1309.514203	65.70841889	26.63	NA	185.82	1.98	62.72	648.72	4.51	3.53	97.92	5.4	24.85	1.84	144.27	16.988	NA	NA	NA
8_10C_ND_Sed_3	8_10C_ND_Sed	8_ND	leaf	10C	Sed	Sedula DS	756.1514391	248.1746988	3.046851443	1004.326138	68.27309237	25.82	NA	237.56	2.2	68.88	872.64	5.56	3.76	83.15	7.39	29.93	1.79	146.04	14.8	NA	NA	NA
8_2C_Fer_1	8_2C_Fer	8	leaf	2C	Fer	KWS Ferrum	1063.768463	394.6490353	2.6954797	1458.417498	57.88423154	9.3	NA	16.4	2.62	54.19	356.21	2.53	2.53	102.39	0.4	33.42	19.8	148.85	16.264	40.813	NA	NA
8_2C_Fer_2	8_2C_Fer	8	leaf	2C	Fer	KWS Ferrum	1230.240586	654.1248257	1.880742845	1884.365411	54.39330544	8.13	NA	91.7	4.84	53.29	490.36	5.31	4.33	97.19	0.46	32.69	14.95	119.33	16.512	35.8085	NA	NA
8_2C_Fer_3	8_2C_Fer	8	leaf	2C	Fer	KWS Ferrum	1164.348394	540.1830656	2.155470002	1704.531459	56.2248996	8.73	NA	106.78	2.19	72.09	424.31	1.67	3.14	84.86	0.4	34.74	12.28	115.02	16.772	48.28325	NA	NA
8_2C_Han_1	8_2C_Han	8	leaf	2C	Han	Hanswin	1025.296371	403.0043683	2.544132153	1428.300739	50.40322581	7.83	NA	63.61	1.66	43.93	294.77	3.55	5.19	127.83	0.43	27.13	10.25	159.4	15.775	45.26875	NA	NA
8_2C_Han_2	8_2C_Han	8	leaf	2C	Han	Hanswin	1041.328373	411.348545	2.531498861	1452.676918	57.53968254	21.47	NA	73.75	4.58	66.84	390.88	5.48	3.01	73.28	1.31	29.28	5.25	107.04	14.714	50.60875	NA	NA
8_2C_Han_3	8_2C_Han	8	leaf	2C	Han	Hanswin	1286.220528	663.5064363	1.938520048	1949.726965	60.97560976	11.1	NA	121.92	2.05	59.2	476	0.6	1.87	98.69	0.32	33.53	8.61	162.2	14.83	45.07125	NA	NA
8_2C_Lak_1	8_2C_Lak	8	leaf	2C	Lak	Lakaja DS	1290.883648	535.5527603	2.410376238	1826.436408	64.98951782	4.9	NA	44.14	2.69	59.04	461.21	2.52	NA	96.38	0.37	34.58	6.45	147.94	16.654	27.18125	NA	NA
8_2C_Lak_2	8_2C_Lak	8	leaf	2C	Lak	Lakaja DS	1047.350586	278.6663411	3.758439507	1326.016927	60.546875	35.97	NA	1.02	1.82	89.94	588.91	3.22	NA	78.12	0.99	35.37	3.35	20.07	17.112	25.9675	NA	NA
8_2C_Lak_3	8_2C_Lak	8	leaf	2C	Lak	Lakaja DS	923.256917	364.2997365	2.5343332	1287.556653	59.28853755	8.86	NA	22.86	3.7	99.01	612.69	2.74	3.77	83.84	0.53	26.1	4.43	120.69	15.834	30.2975	NA	NA
8_2C_Mag_1	8_2C_Mag	8	leaf	2C	Mag	SW Magnifik	932.7563851	532.3402096	1.752180971	1465.096595	60.90373281	6.54	NA	48.95	1.7	34.16	296.34	3.14	3.66	72.88	0.26	30.21	10.84	108	16.209	42.58225	NA	NA
8_2C_Mag_2	8_2C_Mag	8	leaf	2C	Mag	SW Magnifik	1289.86	544.1973333	2.370206396	1834.057333	52	13.36	NA	72.56	2.83	69.74	363.88	4.19	4.96	97.75	0.46	40.69	13.99	153.85	20.487	44.5055	NA	NA
8_2C_Mag_3	8_2C_Mag	8	leaf	2C	Mag	SW Magnifik	1143.718557	483.0013746	2.367940583	1626.719931	53.60824742	8.13	NA	126.47	2.23	49.67	427.31	2.48	NA	84.14	0.38	23.9	9.28	216.5	13.605	30.5315	NA	NA
8_2C_Nor_1	8_2C_Nor	8	leaf	2C	Nor	Nordkap	1190.435897	506.0042735	2.352620244	1696.440171	57.19921105	9.73	NA	66.43	2.75	39.08	257.7	0.98	0.1	69.03	0.37	32.78	13.77	136.91	16.273	38.10375	NA	NA
8_2C_Nor_2	8_2C_Nor	8	leaf	2C	Nor	Nordkap	1235.29604	434.1141914	2.845555534	1669.410231	57.42574257	7.36	NA	40.26	1.79	57.23	572.96	2.14	NA	61.63	0.62	35.61	10.64	118.64	13.437	34.91225	NA	NA
8_2C_Nor_3	8_2C_Nor	8	leaf	2C	Nor	Nordkap	1174.163223	524.3019972	2.23947883	1698.46522	55.78512397	9.81	NA	105.88	1.93	46.5	402.25	1.31	3.23	73.31	0.39	30.24	14.07	165.15	15.252	32.71175	NA	NA
8_2C_Sed_1	8_2C_Sed	8	leaf	2C	Sed	Sedula DS	1022.9375	524.5003472	1.950308528	1547.437847	58.33333333	9.9	NA	116.85	3.73	60.72	378.64	3.3	0.68	100.82	0.35	28.29	10.65	141.2	17.366	28.3805	NA	NA
8_2C_Sed_2	8_2C_Sed	8	leaf	2C	Sed	Sedula DS	1239.940524	440.5890457	2.814279057	1680.52957	52.41935484	16.83	NA	115.64	6.75	84.76	436.92	3.07	3.34	76.09	0.53	43.02	9.84	132.83	12.959	25.904	NA	NA
8_2C_Sed_3	8_2C_Sed	8	leaf	2C	Sed	Sedula DS	1310.458647	550.0115915	2.38260187	1860.470238	62.03007519	16.28	NA	130.04	4.92	67.9	551.69	4.37	0.35	97.64	0.45	33.69	7.31	113.89	16.693	30.94975	NA	NA
8_10C_Fer_1	8_10C_Fer	8	leaf	10C	Fer	KWS Ferrum	1147.518595	505.2720386	2.271090635	1652.790634	74.38016529	3.87	NA	29.37	1.21	79.22	668.68	1.22	3.18	84.31	0.54	31.39	16.85	136.84	13.598	135.6465	NA	NA
8_10C_Fer_2	8_10C_Fer	8	leaf	10C	Fer	KWS Ferrum	1087.54466	407.9644013	2.665783232	1495.509061	71.84466019	5.27	NA	173.98	0.51	84.57	558.1	1.52	2.77	75.79	0.29	29.62	14.46	147.34	13.341	147.4885	NA	NA
8_10C_Fer_3	8_10C_Fer	8	leaf	10C	Fer	KWS Ferrum	1264.874257	460.7834983	2.745051118	1725.657756	67.32673267	7.16	NA	171.32	0.79	60.17	565.13	0.75	4.28	92.63	0.27	34.75	19.7	108.51	16.338	123.46575	NA	NA
8_10C_Han_1	8_10C_Han	8	leaf	10C	Han	Hanswin	942.2794411	564.9464405	1.667909334	1507.225882	75.84830339	7.46	NA	208.72	1.25	73.38	681.85	0.78	4.31	113.34	0.26	24.38	17.78	178.28	22.52	152.2225	NA	NA
8_10C_Han_2	8_10C_Han	8	leaf	10C	Han	Hanswin	875.6339114	542.6727681	1.613557862	1418.30668	69.36416185	3.07	NA	127.13	2.38	75.71	477.29	3.3	5.18	108.79	0.87	20.42	12.65	179.7	18.424	145.86225	NA	NA
8_10C_Han_3	8_10C_Han	8	leaf	10C	Han	Hanswin	997.0563241	430.8412385	2.314208193	1427.897563	65.2173913	6.27	NA	217.83	6.71	124.15	691.91	2.88	5.86	130.09	0.56	27.2	10.15	135.28	19.638	160.95725	NA	NA
8_10C_Lak_1	8_10C_Lak	8	leaf	10C	Lak	Lakaja DS	1114.923868	517.851166	2.152981284	1632.775034	84.36213992	6.72	NA	169.47	1.34	70.48	497.79	0.78	5.63	79.98	0.38	35.98	10.26	119.29	17.152	108.767	NA	NA
8_10C_Lak_2	8_10C_Lak	8	leaf	10C	Lak	Lakaja DS	957.4178218	432.4666667	2.213853449	1389.884488	65.34653465	6.92	NA	141.05	2.06	64.2	531.07	2.06	3.78	82.08	0.41	24.43	5.07	121.23	12.391	108.224	NA	NA
8_10C_Lak_3	8_10C_Lak	8	leaf	10C	Lak	Lakaja DS	1263.501934	713.7720825	1.770175614	1977.274017	73.50096712	10.4	NA	202.2	3.04	68.64	666.91	1.11	6	86.11	0.34	32.63	3.9	143.7	14.245	111.719	NA	NA
8_10C_Mag_1	8_10C_Mag	8	leaf	10C	Mag	SW Magnifik	961.8668033	604.744194	1.590534995	1566.610997	79.91803279	7.15	NA	108.56	1.06	64.37	327.49	1.5	5.84	99.17	0.28	25.79	12.56	99.34	18.896	156.783	NA	NA
8_10C_Mag_2	8_10C_Mag	8	leaf	10C	Mag	SW Magnifik	1075.220322	492.8403756	2.181680672	1568.060698	76.45875252	7.27	NA	108.04	1.3	59.3	488.31	1.2	1.16	119.45	0.69	28.94	9.75	119.24	23.592	137.98125	NA	NA
8_10C_Mag_3	8_10C_Mag	8	leaf	10C	Mag	SW Magnifik	1080.231161	589.9952478	1.83091502	1670.226409	79.42973523	7.93	NA	127.33	1.35	54.24	568.65	1.83	4.03	113.02	0.4	34.1	13.4	123.45	21.626	155.636	NA	NA
8_10C_Nor_1	8_10C_Nor	8	leaf	10C	Nor	Nordkap	1072.79604	392.90033	2.730453394	1465.69637	73.26732673	2.57	NA	0.68	1.43	63.37	346.89	2.16	3.01	102.54	1	25.29	16.81	199.73	15.967	139.48325	NA	NA
8_10C_Nor_2	8_10C_Nor	8	leaf	10C	Nor	Nordkap	1039.16004	297.8154407	3.489275228	1336.97548	63.61829026	6.14	NA	171.48	3.45	68.02	451.77	1.29	3.47	113.21	0.61	24.41	12.7	192.86	15.082	130.51025	NA	NA
8_10C_Nor_3	8_10C_Nor	8	leaf	10C	Nor	Nordkap	960.6518519	409.5882716	2.345408593	1370.240123	62.96296296	7.39	NA	155.51	1.88	68.46	445.69	2.63	3.15	81.25	0.74	27.33	11.42	131.48	12.219	101.52425	NA	NA
8_10C_Sed_1	8_10C_Sed	8	leaf	10C	Sed	Sedula DS	1143.395661	551.4972452	2.073257249	1694.892906	72.31404959	9.7	NA	233.27	1.72	73.2	691.62	1.34	4.37	143	0.61	32.16	12.34	113.22	21.199	84.7065	NA	NA
8_10C_Sed_2	8_10C_Sed	8	leaf	10C	Sed	Sedula DS	1145.085389	385.7365591	2.968568475	1530.821948	74.00379507	6.26	NA	30.92	2.91	54.3	505.07	3.17	NA	94.89	0.28	31.3	6.67	123.4	15.106	97.323	NA	NA
8_10C_Sed_3	8_10C_Sed	8	leaf	10C	Sed	Sedula DS	906.5125	524.5041667	1.728322781	1431.016667	71.15384615	7.16	NA	147.63	5.01	78.98	590.61	2.52	3.18	92.13	0.35	26.35	8.67	102.11	18.52	93.52625	NA	NA
9_2C_Fer_1	9_2C_Fer	9	leaf	2C	Fer	KWS Ferrum	1109.48651	414.2284836	2.678440893	1523.714993	55.32786885	11.99	NA	144.97	2.59	52.18	507.23	4.35	3.41	73.83	0.46	37.13	7.49	128.07	13.323	60.72025	NA	NA
9_2C_Fer_2	9_2C_Fer	9	leaf	2C	Fer	KWS Ferrum	1119.549739	572.6741683	1.954950653	1692.223907	56.75146771	7.74	NA	155.21	3.39	59.54	663.93	3.89	6.47	99.64	0.56	33.74	14.03	150.74	16.824	50.1465	NA	NA
9_2C_Fer_3	9_2C_Fer	9	leaf	2C	Fer	KWS Ferrum	1415.519953	481.915493	2.937278369	1897.435446	26.15694165	12.89	NA	143.34	1.9	61.14	697.55	3.8	4.03	85.85	0.43	38.46	11.7	146.37	14.144	66.297	NA	NA
9_2C_Han_1	9_2C_Han	9	leaf	2C	Han	Hanswin	1106.8549	370.7556936	2.985402299	1477.610594	55.90062112	4.06	NA	161.41	5.07	69.84	533.52	8.62	5.4	86.11	0.6	29.77	3.13	165.23	14.413	61.3	NA	NA
9_2C_Han_2	9_2C_Han	9	leaf	2C	Han	Hanswin	895.5659323	328.9846743	2.722211708	1224.550607	53.63984674	3.86	NA	14.32	4.23	78.95	436.3	8.37	6.44	80.02	0.42	32.7	3.96	141.53	15.425	70.4345	NA	NA
9_2C_Han_3	9_2C_Han	9	leaf	2C	Han	Hanswin	804.8690725	294.1861925	2.735917229	1099.055265	62.76150628	6.36	NA	193.54	5.58	120.87	556.34	7.66	9.24	82.88	0.49	27.27	2.99	122.14	17.344	55.3925	NA	NA
9_2C_Lak_1	9_2C_Lak	9	leaf	2C	Lak	Lakaja DS	1270.781532	410.4189189	3.096303491	1681.20045	62.37006237	8.06	NA	253	5.15	115.98	605.59	9.53	6.79	89.82	1.3	44.35	1.93	121.72	15.075	38.01	NA	NA
9_2C_Lak_2	9_2C_Lak	9	leaf	2C	Lak	Lakaja DS	1309.972392	452.370935	2.895792568	1762.343327	67.07317073	8.66	NA	180.4	3.53	65.81	459.94	6.82	6.83	89.64	0.45	36.59	1.94	119.42	17.508	34.50925	NA	NA
9_2C_Lak_3	9_2C_Lak	9	leaf	2C	Lak	Lakaja DS	1389.131026	506.7045455	2.741501016	1895.835572	61.98347107	8.93	NA	179.79	3.7	84.11	540.93	5.64	7.61	75.18	0.41	38.64	3.68	180.28	15.721	35.9825	NA	NA
9_2C_Mag_1	9_2C_Mag	9	leaf	2C	Mag	SW Magnifik	1315.954743	390.4819639	3.370078171	1706.436707	54.10821643	7.97	NA	153.98	4.67	66.42	398.81	7.71	4.39	88.74	2.18	47.55	3.08	179.44	13.439	54.233	NA	NA
9_2C_Mag_2	9_2C_Mag	9	leaf	2C	Mag	SW Magnifik	968.255521	576.0910973	1.680733352	1544.346618	57.97101449	4	NA	144.8	4.72	82.49	466.61	7.82	6.1	89.82	0.45	25.9	1.02	154.96	21.114	56.1265	NA	NA
9_2C_Mag_3	9_2C_Mag	9	leaf	2C	Mag	SW Magnifik	989.3030455	468.1044177	2.113423861	1457.407463	50.20080321	5.8	NA	191.34	6.76	75.92	687.15	6.22	11.82	95.76	1.66	35.68	6.57	248.8	18.562	41.804	NA	NA
9_2C_Nor_1	9_2C_Nor	9	leaf	2C	Nor	Nordkap	988.3840505	270.3627049	3.655770683	1258.746755	51.2295082	28.02	NA	164.18	6.67	73.83	784.52	7.77	4.76	78.98	1.8	37.73	1.63	101.89	15.452	51.4155	NA	NA
9_2C_Nor_2	9_2C_Nor	9	leaf	2C	Nor	Nordkap	1135.701624	402.4831014	2.821737409	1538.184725	59.64214712	7.89	NA	240.61	2.95	65.23	809.36	4.94	3.2	70.2	0.44	38.46	5.44	171.75	14.213	48.70975	NA	NA
9_2C_Nor_3	9_2C_Nor	9	leaf	2C	Nor	Nordkap	921.0117394	449.9444444	2.046945464	1370.956184	59.52380952	7.16	NA	152.11	2.59	52.34	628.45	4.12	4.46	66.5	0.3	29.69	4.82	248.74	15.063	41.83825	NA	NA
9_2C_Sed_1	9_2C_Sed	9	leaf	2C	Sed	Sedula DS	1417.844668	452.5967433	3.132688622	1870.441411	55.55555556	16.31	NA	176.89	6.35	73.77	592.58	8.55	5.86	71.77	0.9	40.98	2.53	88.2	13.565	37.76425	NA	NA
9_2C_Sed_2	9_2C_Sed	9	leaf	2C	Sed	Sedula DS	1163.083816	431.1708494	2.697501043	1594.254665	63.70656371	11.31	NA	161.69	2.93	52.5	509.84	4.71	6.42	72.32	0.81	33.74	6.49	149.58	12.519	31.40825	NA	NA
9_2C_Sed_3	9_2C_Sed	9	leaf	2C	Sed	Sedula DS	853.7823625	341.1300971	2.502805732	1194.91246	58.25242718	6.68	NA	161.81	4.82	70.45	543.75	4.12	8.06	70.31	0.32	28.26	4.35	199.23	17.156	33.1155	NA	NA
9_10C_Fer_1	9_10C_Fer	9	leaf	10C	Fer	KWS Ferrum	1179.254274	613.525641	1.922094522	1792.779915	72.97830375	3.04	NA	27.11	1.51	67.5	669.89	2.98	5.51	119.89	0.36	35.05	8.53	110.04	19.174	154.735	NA	NA
9_10C_Fer_2	9_10C_Fer	9	leaf	10C	Fer	KWS Ferrum	982.08167	497.9051896	1.972427061	1479.98686	67.86427146	5.09	NA	185.26	1.7	83.68	438.51	1.69	3.55	94.11	0.55	27.31	5.07	147.34	18.349	173.7395	NA	NA
9_10C_Fer_3	9_10C_Fer	9	leaf	10C	Fer	KWS Ferrum	878.9301802	383.7567568	2.290331479	1262.686937	72.76507277	6.54	NA	94.38	2.79	94.15	793.47	2.92	4.24	87.21	0.26	30.87	4.89	112.7	13.871	134.73225	NA	NA
9_10C_Han_1	9_10C_Han	9	leaf	10C	Han	Hanswin	1160.721595	553.5277207	2.096952964	1714.249316	84.1889117	5.29	NA	186.69	3.15	81.7	744.4	10.87	7.21	174.91	0.55	23.41	3.82	144.82	25.382	196.00875	NA	NA
9_10C_Han_2	9_10C_Han	9	leaf	10C	Han	Hanswin	676.0781787	428.5041237	1.57776353	1104.582302	70.10309278	3.77	NA	253.45	4.18	127.31	722.18	4.86	7.47	133.47	0.62	21.58	2.35	104.72	19.236	181.54	NA	NA
9_10C_Han_3	9_10C_Han	9	leaf	10C	Han	Hanswin	889.8080385	508.2104283	1.750865368	1398.018467	76.35009311	7.52	NA	242.34	4.46	80.06	595.12	5.78	5.84	101.17	0.28	26.67	3.87	123.51	19.847	167.60875	NA	NA
9_10C_Lak_1	9_10C_Lak	9	leaf	10C	Lak	Lakaja DS	1043.608962	565.280754	1.846178124	1608.889716	77.38095238	4.93	NA	351.77	7.11	117.49	837.73	13.49	8.58	165.45	1.17	27.26	2.73	35.08	19.288	129.85825	NA	NA
9_10C_Lak_2	9_10C_Lak	9	leaf	10C	Lak	Lakaja DS	967.0729167	489.2375	1.976694175	1456.310417	78.84615385	5.11	NA	313.33	10.2	93.94	960.22	7.99	6.72	125.86	0.62	26.42	1.68	63.21	17.777	126.9915	NA	NA
9_10C_Lak_3	9_10C_Lak	9	leaf	10C	Lak	Lakaja DS	939.7895172	418.9146825	2.243391212	1358.7042	65.47619048	3.83	NA	288.06	5.51	106.86	1112.96	7.55	5.55	110.28	0.47	36.18	2.73	106.62	16.28	116.038	NA	NA
9_10C_Mag_1	9_10C_Mag	9	leaf	10C	Mag	SW Magnifik	956.0315609	544.823694	1.754754008	1500.855255	76.49253731	6.77	NA	182.07	5.8	63.92	562.75	6.28	10.1	112.74	0.45	29.01	3.61	104.13	20.329	189.92175	NA	NA
9_10C_Mag_2	9_10C_Mag	9	leaf	10C	Mag	SW Magnifik	971.9397488	643.3279022	1.510799929	1615.267651	71.28309572	6.46	NA	182.95	6.27	80.96	650.69	6.57	8.53	128.18	0.39	30.6	2.09	86.89	24.725	168.67175	NA	NA
9_10C_Mag_3	9_10C_Mag	9	leaf	10C	Mag	SW Magnifik	1117.494171	645.0850662	1.732320635	1762.579238	77.5047259	4.67	NA	195.63	2.93	58.94	636.14	5.2	5.75	117.62	0.53	31.49	3.16	161.48	22.949	158.29425	NA	NA
9_10C_Nor_1	9_10C_Nor	9	leaf	10C	Nor	Nordkap	954.4757163	362.2966457	2.634514362	1316.772362	69.18238994	5.63	NA	109.34	2.58	85.41	611.24	5.71	5.82	104.49	0.87	28.56	5.56	204.19	18.63	152.678	NA	NA
9_10C_Nor_2	9_10C_Nor	9	leaf	10C	Nor	Nordkap	752.4628679	319.4342916	2.355610802	1071.897159	69.81519507	5.8	NA	231.21	5.88	59.39	728.42	6.35	4.77	118.55	1.16	23.89	4.34	130.11	16.673	152.91075	NA	NA
9_10C_Nor_3	9_10C_Nor	9	leaf	10C	Nor	Nordkap	1271.952025	577.062749	2.204183215	1849.014774	65.73705179	7.78	NA	229.05	3.15	63.89	578.25	5.37	3.92	84.63	0.34	26.67	3.38	203.24	14.784	127.45725	NA	NA
9_10C_Sed_1	9_10C_Sed	9	leaf	10C	Sed	Sedula DS	998.2176107	582.15625	1.71469019	1580.373861	78.125	6.28	NA	291.38	6.48	92.91	585.74	10.26	7.56	110.31	0.39	27.52	2.98	134.17	16.724	97.8705	NA	NA
9_10C_Sed_2	9_10C_Sed	9	leaf	10C	Sed	Sedula DS	1052.93479	567.6330097	1.854956938	1620.567799	75.72815534	6.76	NA	247.54	5.47	83.02	885.63	6.29	5.83	119.07	1.01	29.4	4.3	127.07	18.876	119.4685	NA	NA
9_10C_Sed_3	9_10C_Sed	9	leaf	10C	Sed	Sedula DS	1173.493069	603.0038685	1.94607884	1776.496937	63.82978723	9.22	NA	205.67	7.65	122.9	874.06	12.04	6.68	86	0.74	29.29	2.73	117.03	19.264	108.13975	NA	NA
10_2C_Fer_1	10_2C_Fer	10	leaf	2C	Fer	KWS Ferrum	1360.859014	386.75	3.518704625	1747.609014	51.02040816	14.35	NA	117.54	2.04	57.03	709.57	3.72	2.97	78.65	1.67	41.15	23.05	242.45	15.32	68.05275	5.39	1.29
10_2C_Fer_2	10_2C_Fer	10	leaf	2C	Fer	KWS Ferrum	1252.926059	622.8145492	2.011716105	1875.740608	61.47540984	6.95	NA	160.8	2.3	47.35	434.24	2.72	3.91	82.28	0.34	25.88	7.21	192.76	18.524	56.29025	4.91	1.12
10_2C_Fer_3	10_2C_Fer	10	leaf	2C	Fer	KWS Ferrum	1049.684408	482.2060547	2.176837884	1531.890462	54.6875	8.22	NA	154.67	2.92	64.34	511.35	4.29	5.98	77.73	0.53	32.99	16.15	153.94	16.059	76.82775	5.66	1.29
10_2C_Han_1	10_2C_Han	10	leaf	2C	Han	Hanswin	911.612963	385.7191919	2.363410953	1297.332155	60.60606061	6.67	NA	64.72	4.61	84.99	606.23	8.04	6.49	83.66	0.34	25.98	12.89	233.3	14.649	68.4525	5.44	1.25
10_2C_Han_2	10_2C_Han	10	leaf	2C	Han	Hanswin	811.239505	348.2753759	2.3293048	1159.514881	50.7518797	6.72	NA	161.69	4.65	70.11	515.35	7.14	5.57	68.4	0.59	22.53	5.88	141.85	14.975	76.75675	6.32	1.49
10_2C_Han_3	10_2C_Han	10	leaf	2C	Han	Hanswin	711.7544128	280.7311609	2.535359489	992.4855737	50.91649695	4.68	NA	175.16	7.08	72.57	287.81	6.2	6.92	110.64	1.33	22.51	4.03	527.44	18.515	61.595	4.69	1.15
10_2C_Lak_1	10_2C_Lak	10	leaf	2C	Lak	Lakaja DS	1101.538824	317.82846	3.465828151	1419.367284	56.53021442	12.71	NA	138.8	2.4	63.6	561.4	3.75	4.75	63.94	2.2	33.04	4.78	162.79	11.512	40.54175	3.2	0.74
10_2C_Lak_2	10_2C_Lak	10	leaf	2C	Lak	Lakaja DS	1037.062332	489.9637097	2.116610499	1527.026042	68.5483871	9.94	NA	117.29	2.68	50.25	458.62	3.28	5.03	86.74	0.72	29.94	4.62	197.49	16.852	35.45675	2.45	0.65
10_2C_Lak_3	10_2C_Lak	10	leaf	2C	Lak	Lakaja DS	1387.677063	445.4623762	3.115138644	1833.139439	53.46534653	14.03	NA	167.52	3.37	93.02	710.97	4.39	5.13	78.45	1.76	40.97	6.15	162.76	12.74	37.83175	2.89	0.74
10_2C_Mag_1	10_2C_Mag	10	leaf	2C	Mag	SW Magnifik	1126.155702	382.5526316	2.94379285	1508.708333	54.65587045	14.95	NA	158.38	2.81	49.98	644.15	4.33	4.32	74.02	3.01	42.12	5.59	217.62	16.437	62.19475	4.66	1.14
10_2C_Mag_2	10_2C_Mag	10	leaf	2C	Mag	SW Magnifik	936.4346179	627.7766798	1.491668372	1564.211298	57.31225296	6.47	NA	102	4.38	65.99	500.22	2.57	7.2	90.7	0.48	29.34	2.51	137.1	21.097	61.559	4.77	1.18
10_2C_Mag_3	10_2C_Mag	10	leaf	2C	Mag	SW Magnifik	854.3272876	432.2117647	1.976640521	1286.539052	58.82352941	11.26	NA	150.56	4.8	51.18	538.12	4.22	10.06	78.73	0.66	34.96	4.09	144.86	16.022	48.65325	3.67	0.88
10_2C_Nor_1	10_2C_Nor	10	leaf	2C	Nor	Nordkap	1036.007561	353.9237452	2.927205578	1389.931306	54.05405405	12.22	NA	157.79	2.28	43	526.46	3.07	2.16	70.25	1.5	36.78	11.79	255.6	11.269	59.6465	4.4	1.06
10_2C_Nor_2	10_2C_Nor	10	leaf	2C	Nor	Nordkap	1050.456042	536.892057	1.956549791	1587.348099	57.02647658	4.03	NA	126.5	3.82	86.3	514.57	3.04	4.2	78.49	0.42	27.74	8.35	183.41	12.236	53.12775	4.16	1
10_2C_Nor_3	10_2C_Nor	10	leaf	2C	Nor	Nordkap	916.9000333	361.9371257	2.533313021	1278.837159	53.89221557	7.44	NA	138.51	9.64	76.79	614.87	9.85	3.62	85.16	0.75	26.37	5.39	196.22	15.221	45.49225	3.52	0.88
10_2C_Sed_1	10_2C_Sed	10	leaf	2C	Sed	Sedula DS	1318.913702	567.5449438	2.323892964	1886.458645	56.17977528	10.93	NA	185.05	3.67	72.07	570.17	4.59	7.35	91.66	1.16	36.67	13.47	166.6	11.793	44.725	3.46	0.89
10_2C_Sed_2	10_2C_Sed	10	leaf	2C	Sed	Sedula DS	1139.34345	523.2901235	2.177269165	1662.633573	67.90123457	7.38	NA	171.65	3.98	77.61	623.3	2.94	6.64	117.69	0.65	34.28	7.58	120.43	22.07	38.39625	2.88	0.64
10_2C_Sed_3	10_2C_Sed	10	leaf	2C	Sed	Sedula DS	752.879386	373.8289474	2.013967595	1126.708333	52.63157895	8.12	NA	173.24	6.23	106.68	622.82	3.64	8.9	100.53	0.87	25.21	4.27	191	17.816	39.88325	3.13	0.75
10_10C_Fer_1	10_10C_Fer	10	leaf	10C	Fer	KWS Ferrum	792.8845284	268.3139535	2.955062598	1061.198482	71.70542636	3.33	NA	141.94	1.93	52.37	536.49	2.5	4.43	114.32	0.96	29.57	8.67	109.56	21.711	163.464	14.55	3.45
10_10C_Fer_2	10_10C_Fer	10	leaf	10C	Fer	KWS Ferrum	599.0154925	283.0870841	2.116011383	882.1025766	72.40704501	5.53	NA	96.53	3.14	70.1	600.13	3.27	4.88	105.96	0.55	25.63	4.6	91.14	19.89	184.70925	16.3	3.69
10_10C_Fer_3	10_10C_Fer	10	leaf	10C	Fer	KWS Ferrum	976.7407594	381.9667339	2.557135669	1358.707493	62.5	6.2	NA	32.02	2.38	93.78	936.71	4.13	4.8	88.91	0.38	32.88	10.41	155.5	18.294	143.5995	12.22	2.86
10_10C_Han_1	10_10C_Han	10	leaf	10C	Han	Hanswin	981.642833	579.4756592	1.694019097	1561.118492	75.05070994	5.89	NA	182.56	2.18	87.98	407.75	3.76	6.17	104.01	0.36	24.43	2.98	144.14	17.472	194.752	19.12	5.13
10_10C_Han_2	10_10C_Han	10	leaf	10C	Han	Hanswin	710.5539116	347.9755102	2.041965284	1058.529422	69.3877551	6.05	NA	282.39	6.86	108.28	564.19	11.51	9.97	204.6	1.1	21.84	2.08	92.57	23.976	172.61125	18.11	4.37
10_10C_Han_3	10_10C_Han	10	leaf	10C	Han	Hanswin	955.575381	677.3827038	1.410687601	1632.958085	71.57057654	3.61	NA	221.62	7.8	93.63	519.96	5.79	9.49	87.68	0.59	23.36	3.61	123.19	15.5	183.6315	19.35	4.46
10_10C_Lak_1	10_10C_Lak	10	leaf	10C	Lak	Lakaja DS	968.5767544	519.3815789	1.864865435	1487.958333	78.94736842	3.84	NA	167.59	3.38	69.7	484.19	2.83	7.68	87.46	0.48	23.91	1.9	109.23	17.713	117.58425	10.52	2.5
10_10C_Lak_2	10_10C_Lak	10	leaf	10C	Lak	Lakaja DS	886.6519097	525.8364583	1.686174277	1412.488368	72.91666667	5.84	NA	197.16	2.97	80.97	514.15	3.76	8.22	89.26	0.39	23.75	1.3	147.7	15.426	129.1665	11.35	2.89
10_10C_Lak_3	10_10C_Lak	10	leaf	10C	Lak	Lakaja DS	1058.306855	538.0048733	1.967095295	1596.311728	79.92202729	5.53	NA	308.67	4.97	98.2	579.24	5.58	6.92	120.94	0.94	32.93	4.91	131.34	17.82	132.62075	11.48	2.91
10_10C_Mag_1	10_10C_Mag	10	leaf	10C	Mag	SW Magnifik	1144.685417	672.625	1.701818126	1817.310417	75	4.94	NA	158.77	3.45	53.49	586.76	3.48	6.72	132.07	0.41	31.03	2.91	96.33	21.93723795	177.159	17.78	4.95
10_10C_Mag_2	10_10C_Mag	10	leaf	10C	Mag	SW Magnifik	958.0527834	596.3452138	1.606540576	1554.397997	73.3197556	7.12	NA	16.69	5.63	63.2	539.93	6.49	9.72	113.93	0.93	27.03	2.79	100.26	24.759	177.62275	16.32	3.98
10_10C_Mag_3	10_10C_Mag	10	leaf	10C	Mag	SW Magnifik	863.605719	416.8794118	2.071595993	1280.485131	70.58823529	8.12	NA	195.31	5.24	67.78	772.94	4.77	7.88	158.58	0.92	28.89	3.88	176.53	23.169	171.204	18.32	4.6
10_10C_Nor_1	10_10C_Nor	10	leaf	10C	Nor	Nordkap	999.7733801	599.497996	1.667684274	1599.271376	72.14428858	3.68	NA	169.25	3.14	65.65	475.5	3.42	4.73	116.42	0.5	26.24	4.33	189.74	17.126	157.9295	14.51	3.54
10_10C_Nor_2	10_10C_Nor	10	leaf	10C	Nor	Nordkap	787.9193174	362.8240557	2.17162921	1150.743373	85.48707753	5.52	NA	133	1.95	57.18	395.26	3.7	4.06	91.96	0.5	26.15	4.96	182.59	15.872	143.72925	13.83	3.54
10_10C_Nor_3	10_10C_Nor	10	leaf	10C	Nor	Nordkap	989.0833333	555.4478178	1.780695326	1544.531151	70.20872865	5.14	NA	11.35	2.25	63.09	596.17	2.8	4.2	72.79	0.25	25.51	5.7	187.47	14.438	122.61275	10.57	2.79
10_10C_Sed_1	10_10C_Sed	10	leaf	10C	Sed	Sedula DS	1048.434524	529.2989796	1.980798309	1577.733503	79.59183673	6.64	NA	214.74	2.75	72.08	631.46	4.21	7.05	123.32	0.5	26.73	3.37	109.7	21.264	99.79575	9.25	2.38
10_10C_Sed_2	10_10C_Sed	10	leaf	10C	Sed	Sedula DS	707.7330967	420.7596349	1.682036579	1128.492732	73.02231237	5.84	NA	185.95	2.04	73.64	516.76	3.73	6.82	82.9	0.27	20.4	2.73	150.69	16.47	123.2205	10.85	2.69
10_10C_Sed_3	10_10C_Sed	10	leaf	10C	Sed	Sedula DS	1096.720238	449.5081633	2.439822739	1546.228401	75.51020408	7.41	NA	44.2	2.97	65.32	753.29	5.32	7.21	89.64	1.01	31.26	6.99	147.2	18.448	109.188	9.93	2.43
